# Supplementary material for: O-Glycosylation Landscapes of SARS-CoV-2 Spike Proteins
Source: Front Chem. 2021 Sep 6;9:689521. doi: 10.3389/fchem.2021.689521 (PMC8450404; doi:10.3389/fchem.2021.689521)
Supplement: Supplementary file 2 [file Table3.XLSX]

## Sheet: Table S3.1
Table S3.1 Identified trypsin digested intact O-glycopeptides expressed in human cells by EThcD (Repetition 1)
Peptide < ProteinMetrics Confidential >	Glycans NHFAGNa	Modification Type(s)	Observed m/z	z	Observed (M+H)	Calc. mass (M+H)	Off-by-x error	Mass error (ppm)	Starting position	Cleavage	Score	Delta	Delta Mod	|Log Prob|	# of unique peptides	Protein DB number	Scan #	Scan Time
K.TQSLLIVNNAT[+203.079]NVVIK.V	HexNAc(1)	T[+203]	965.546	2	1930.09	1930.09	0	-0.1	99	Specific	387.5	348.52	107.39	5.1	96	1	controllerType=0 controllerNumber=1 scan=9521	59.0391
K.YNEN[+0.984]GTITDAVDC[+57.021]ALDPLS[+656.228]ET[+656.228]KC[+57.021]TLK.S	HexNAc(1)Hex(1)NeuAc(1),HexNAc(1)Hex(1)NeuAc(1)	C[+57]*2, N[+1], S[+656], T[+656]	1061.21	4	4241.8	4241.8	0	0.1	264	Specific	496.5	496.5	4.14	3.41	96	1	controllerType=0 controllerNumber=1 scan=11671	71.7067
K.YNEN[+0.984]GTITDAVDC[+57.021]ALDPLS[+656.228]ET[+365.132]KC[+57.021]TLK.S	HexNAc(1)Hex(1)NeuAc(1),HexNAc(1)Hex(1)	C[+57]*2, N[+1], S[+656], T[+365]	1317.57	3	3950.71	3950.7	0	1.5	264	Specific	561.06	561.06	1.3	4.16	96	1	controllerType=0 controllerNumber=1 scan=11300	69.5613
K.YNEN[+0.984]GTIT[+947.323]DAVDC[+57.021]ALDPLSETKC[+57.021]TLK.S	HexNAc(1)Hex(1)NeuAc(2)	C[+57]*2, N[+1], T[+947]	1292.89	3	3876.67	3876.67	0	0.1	264	Specific	686.21	533.7	14.41	7.84	96	1	controllerType=0 controllerNumber=1 scan=11740	72.1178
R.VQPT[+656.228]ESIVR.F	HexNAc(1)Hex(1)NeuAc(1)	T[+656]	842.904	2	1684.8	1684.8	0	-0.6	305	Specific	306.5	165.33	106.31	2.12	96	1	controllerType=0 controllerNumber=1 scan=2918	18.2789
R.VQPT[+203.079]ESIVR.F	HexNAc(1)	T[+203]	616.33	2	1231.65	1231.65	0	-0.9	305	Specific	320.84	227.45	79.25	2.26	96	1	controllerType=0 controllerNumber=1 scan=2725	17.0533
R.VQPT[+947.323]ESIVR.F	HexNAc(1)Hex(1)NeuAc(2)	T[+947]	988.452	2	1975.9	1975.9	0	0.2	305	Specific	327.54	116.58	57.67	1.74	96	1	controllerType=0 controllerNumber=1 scan=3764	23.6595
R.VQPT[+947.323]ESIVR.F	HexNAc(1)Hex(1)NeuAc(2)	T[+947]	988.452	2	1975.9	1975.9	0	-0.4	305	Specific	356.43	168.68	90.4	1.91	96	1	controllerType=0 controllerNumber=1 scan=3661	23.0033
R.VQPT[+656.228]ESIVR.F	HexNAc(1)Hex(1)NeuAc(1)	T[+656]	842.903	2	1684.8	1684.8	0	-1.7	305	Specific	357.33	157.38	96.4	2.03	96	1	controllerType=0 controllerNumber=1 scan=3687	23.1655
R.VQPT[+656.228]ESIVR.F	HexNAc(1)Hex(1)NeuAc(1)	T[+656]	842.903	2	1684.8	1684.8	0	-1.8	305	Specific	359.97	164.3	71.55	2.03	96	1	controllerType=0 controllerNumber=1 scan=3049	19.113
R.VQPT[+656.228]ES[+656.228]IVR.F	HexNAc(1)Hex(1)NeuAc(1),HexNAc(1)Hex(1)NeuAc(1)	S[+656], T[+656]	781.015	3	2341.03	2341.03	0	0.3	305	Specific	370.1	115.04	12.13	3.71	96	1	controllerType=0 controllerNumber=1 scan=3523	22.1271
R.VQPT[+947.323]ESIVR.F	HexNAc(1)Hex(1)NeuAc(2)	T[+947]	988.452	2	1975.9	1975.9	0	-0.4	305	Specific	407.97	192.35	87.95	2.47	96	1	controllerType=0 controllerNumber=1 scan=3716	23.3482
R.VQPT[+656.228]ESIVR.F	HexNAc(1)Hex(1)NeuAc(1)	T[+656]	842.904	2	1684.8	1684.8	0	-0.4	305	Specific	428.4	235.81	110.56	2.69	96	1	controllerType=0 controllerNumber=1 scan=3099	19.4327
R.VQPTES[+947.323]IVRFPNITNLC[+57.021]PFGEVFN[+0.984]ATR.F	HexNAc(1)Hex(1)NeuAc(2)	C[+57], N[+1], S[+947]	1352.63	3	4055.87	4054.88	1	-5.2	305	Specific	446.09	362.91	0.8	2.67	96	1	controllerType=0 controllerNumber=1 scan=12315	75.5556
R.VQPT[+365.132]ESIVR.F	HexNAc(1)Hex(1)	T[+365]	697.356	2	1393.71	1393.71	0	0	305	Specific	478.55	283.01	80.93	2.97	96	1	controllerType=0 controllerNumber=1 scan=2428	15.1431
R.VYST[+947.323]GSNVFQTR.A	HexNAc(1)Hex(1)NeuAc(2)	T[+947]	769.336	3	2305.99	2305.99	0	0.1	620	Specific	493.06	247.37	13.18	4.38	96	1	controllerType=0 controllerNumber=1 scan=5029	31.5132
R.AGC[+57.021]LIGAEHVN[+0.984]NS[+656.228]YEC[+57.021]DIPIGAGIC[+57.021]AS[+365.132]YQTQTNSPR.R	HexNAc(1)Hex(1)NeuAc(1),HexNAc(1)Hex(1)	C[+57]*3, N[+1], S[+365][+656]	1237.28	4	4946.11	4946.12	0	-1	632	Specific	299.96	299.96	0.1	2.33	96	1	controllerType=0 controllerNumber=1 scan=11038	68.1035
R.AGC[+57.021]LIGAEHVN[+0.984]NSYEC[+57.021]DIPIGAGIC[+57.021]ASYQT[+656.228]QTNSPR.R	HexNAc(1)Hex(1)NeuAc(1)	C[+57]*3, N[+1], T[+656]	1527.33	3	4579.98	4580.99	-1	0.2	632	Specific	330.56	330.56	0.14	3.57	96	1	controllerType=0 controllerNumber=1 scan=10813	66.8137
R.AGC[+57.021]LIGAEHVN[+0.984]NSYEC[+57.021]DIPIGAGIC[+57.021]ASYQT[+656.228]QTNSPR.R	HexNAc(1)Hex(1)NeuAc(1)	C[+57]*3, N[+1], T[+656]	1528	3	4581.99	4580.99	1	0.4	632	Specific	349.44	349.44	0.14	4.13	96	1	controllerType=0 controllerNumber=1 scan=10457	64.7164
R.AGC[+57.021]LIGAEHVN[+0.984]NSYEC[+57.021]DIPIGAGIC[+57.021]ASYQT[+406.159]QT[+656.228]NSPR.R	HexNAc(2),HexNAc(1)Hex(1)NeuAc(1)	C[+57]*3, N[+1], T[+406][+656]	1247.29	4	4986.15	4987.14	-1	1.6	632	Specific	396.4	396.4	0	3.64	96	1	controllerType=0 controllerNumber=1 scan=10413	64.4436
R.AGC[+57.021]LIGAEHVN[+0.984]NSYEC[+57.021]DIPIGAGIC[+57.021]ASYQT[+406.159]QT[+656.228]NSPR.R	HexNAc(2),HexNAc(1)Hex(1)NeuAc(1)	C[+57]*3, N[+1], T[+406][+656]	1247.29	4	4986.14	4987.14	-1	-0.8	632	Specific	396.46	396.46	0	4.14	96	1	controllerType=0 controllerNumber=1 scan=10435	64.5813
R.AGC[+57.021]LIGAEHVN[+0.984]NSYEC[+57.021]DIPIGAGIC[+57.021]AS[+947.323]YQT[+365.132]QTNSPR.R	HexNAc(1)Hex(1)NeuAc(2),HexNAc(1)Hex(1)	C[+57]*3, N[+1], S[+947], T[+365]	1310.06	4	5237.21	5237.21	0	-1.3	632	Specific	400.9	400.9	1.01	4.87	96	1	controllerType=0 controllerNumber=1 scan=10754	66.4701
R.AGC[+57.021]LIGAEHVNNSYEC[+57.021]DIPIGAGIC[+57.021]AS[+656.228]YQT[+365.132]QTNSPR.R	HexNAc(1)Hex(1)NeuAc(1),HexNAc(1)Hex(1)	C[+57]*3, S[+656], T[+365]	1237.04	4	4945.14	4945.13	0	0.8	632	Specific	417.09	417.09	1.01	5.03	96	1	controllerType=0 controllerNumber=1 scan=10018	62.1168
R.AGC[+57.021]LIGAEHVN[+0.984]NSYEC[+57.021]DIPIGAGIC[+57.021]AS[+656.228]YQT[+568.212]QTNSPR.R	HexNAc(1)Hex(1)NeuAc(1),HexNAc(2)Hex(1)	C[+57]*3, N[+1], S[+656], T[+568]	1288.05	4	5149.2	5149.2	0	-0.4	632	Specific	444.49	444.49	4	4.94	96	1	controllerType=0 controllerNumber=1 scan=10152	62.9108
R.AGC[+57.021]LIGAEHVN[+0.984]NSYEC[+57.021]DIPIGAGIC[+57.021]AS[+947.323]YQT[+365.132]QTNSPR.R	HexNAc(1)Hex(1)NeuAc(2),HexNAc(1)Hex(1)	C[+57]*3, N[+1], S[+947], T[+365]	1310.06	4	5237.22	5237.21	0	0.3	632	Specific	483.92	483.92	1.01	5.11	96	1	controllerType=0 controllerNumber=1 scan=10769	66.5595
R.AGC[+57.021]LIGAEHVNNSYEC[+57.021]DIPIGAGIC[+57.021]ASYQT[+656.228]QT[+406.159]NSPR.R	HexNAc(1)Hex(1)NeuAc(1),HexNAc(2)	C[+57]*3, T[+406][+656]	1247.04	4	4985.16	4986.16	-1	0	632	Specific	488.97	488.97	7.63	4.38	96	1	controllerType=0 controllerNumber=1 scan=10024	62.1492
R.AGC[+57.021]LIGAEHVN[+0.984]NSYEC[+57.021]DIPIGAGIC[+57.021]AS[+947.323]YQTQTNSPR.R	HexNAc(1)Hex(1)NeuAc(2)	C[+57]*3, N[+1], S[+947]	1218.78	4	4872.08	4872.08	0	-0.6	632	Specific	529.88	529.88	1.09	5.04	96	1	controllerType=0 controllerNumber=1 scan=10696	66.1338
R.AGC[+57.021]LIGAEHVN[+0.984]NSYEC[+57.021]DIPIGAGIC[+57.021]AS[+203.079]YQTQTNSPR.R	HexNAc(1)	C[+57]*3, N[+1], S[+203]	1032.72	4	4127.84	4127.84	0	0.2	632	Specific	533.03	533.03	1.51	5.21	96	1	controllerType=0 controllerNumber=1 scan=10016	62.104
R.AGC[+57.021]LIGAEHVNNSYEC[+57.021]DIPIGAGIC[+57.021]ASYQT[+568.212]QT[+656.228]NSPR.R	HexNAc(2)Hex(1),HexNAc(1)Hex(1)NeuAc(1)	C[+57]*3, T[+568][+656]	1288.06	4	5149.22	5148.21	1	0.6	632	Specific	548.66	548.66	0	5.21	96	1	controllerType=0 controllerNumber=1 scan=9965	61.7952
R.AGC[+57.021]LIGAEHVN[+0.984]NSYEC[+57.021]DIPIGAGIC[+57.021]AS[+656.228]YQT[+365.132]QT[+656.228]NSPR.R	HexNAc(1)Hex(1)NeuAc(1),HexNAc(1)Hex(1),HexNAc(1)Hex(1)NeuAc(1)	C[+57]*3, N[+1], S[+656], T[+365][+656]	1401.35	4	5602.37	5602.35	0	4	632	Specific	552.34	552.34	3.25	3.66	96	1	controllerType=0 controllerNumber=1 scan=9999	61.9997
R.AGC[+57.021]LIGAEHVNNSYEC[+57.021]DIPIGAGIC[+57.021]AS[+656.228]YQT[+365.132]QTNSPR.R	HexNAc(1)Hex(1)NeuAc(1),HexNAc(1)Hex(1)	C[+57]*3, S[+656], T[+365]	1237.04	4	4945.14	4945.13	0	0.5	632	Specific	571.93	571.93	1.01	6.44	96	1	controllerType=0 controllerNumber=1 scan=10005	62.0352
R.AGC[+57.021]LIGAEHVN[+0.984]NSYEC[+57.021]DIPIGAGIC[+57.021]ASYQT[+406.159]QT[+656.228]NSPR.R	HexNAc(2),HexNAc(1)Hex(1)NeuAc(1)	C[+57]*3, N[+1], T[+406][+656]	1247.29	4	4986.14	4987.14	-1	-1.1	632	Specific	582.31	582.31	0	5.71	96	1	controllerType=0 controllerNumber=1 scan=10354	64.0942
R.AGC[+57.021]LIGAEHVN[+0.984]NS[+568.212]YEC[+57.021]DIPIGAGIC[+57.021]AS[+656.228]YQTQTNSPR.R	HexNAc(2)Hex(1),HexNAc(1)Hex(1)NeuAc(1)	C[+57]*3, N[+1], S[+568][+656]	1030.85	5	5150.22	5149.2	1	4.2	632	Specific	598.71	598.71	28.86	3.77	96	1	controllerType=0 controllerNumber=1 scan=10224	63.3276
R.AGC[+57.021]LIGAEHVN[+0.984]NSYEC[+57.021]DIPIGAGIC[+57.021]ASYQT[+656.228]QT[+568.212]NSPR.R	HexNAc(1)Hex(1)NeuAc(1),HexNAc(2)Hex(1)	C[+57]*3, N[+1], T[+568][+656]	1288.06	4	5149.21	5149.2	0	1.5	632	Specific	604.42	604.42	6.08	6.77	96	1	controllerType=0 controllerNumber=1 scan=10301	63.7756
R.AGC[+57.021]LIGAEHVN[+0.984]NSYEC[+57.021]DIPIGAGIC[+57.021]ASYQT[+656.228]QT[+365.132]NSPR.R	HexNAc(1)Hex(1)NeuAc(1),HexNAc(1)Hex(1)	C[+57]*3, N[+1], T[+365][+656]	1237.28	4	4946.11	4946.12	0	-1.3	632	Specific	608.04	608.04	17.52	7.27	96	1	controllerType=0 controllerNumber=1 scan=10466	64.7707
R.AGC[+57.021]LIGAEHVN[+0.984]NS[+947.323]YEC[+57.021]DIPIGAGIC[+57.021]ASYQTQT[+365.132]NSPR.R	HexNAc(1)Hex(1)NeuAc(2),HexNAc(1)Hex(1)	C[+57]*3, N[+1], S[+947], T[+365]	1048.05	5	5236.21	5237.21	-1	-0.3	632	Specific	627.29	627.29	7.7	6.71	96	1	controllerType=0 controllerNumber=1 scan=10726	66.3151
R.AGC[+57.021]LIGAEHVN[+0.984]NSYEC[+57.021]DIPIGAGIC[+57.021]ASYQTQTNS[+947.323]PRR.A	HexNAc(1)Hex(1)NeuAc(2)	C[+57]*3, N[+1], S[+947]	1257.8	4	5028.17	5028.18	0	-1.8	632	Specific	629.62	629.62	14.49	6.77	96	1	controllerType=0 controllerNumber=1 scan=10229	63.3565
R.AGC[+57.021]LIGAEHVN[+0.984]NSYEC[+57.021]DIPIGAGIC[+57.021]ASYQT[+656.228]QT[+406.159]NSPR.R	HexNAc(1)Hex(1)NeuAc(1),HexNAc(2)	C[+57]*3, N[+1], T[+406][+656]	1247.54	4	4987.13	4987.14	0	-2.8	632	Specific	651.98	651.98	0	8.27	96	1	controllerType=0 controllerNumber=1 scan=10342	64.0197
R.AGC[+57.021]LIGAEHVN[+0.984]NSYEC[+57.021]DIPIGAGIC[+57.021]ASYQT[+656.228]QT[+365.132]NSPR.R	HexNAc(1)Hex(1)NeuAc(1),HexNAc(1)Hex(1)	C[+57]*3, N[+1], T[+365][+656]	1237.04	4	4945.12	4946.12	-1	1.5	632	Specific	653.33	653.33	5.75	7.21	96	1	controllerType=0 controllerNumber=1 scan=10403	64.3814
R.AGC[+57.021]LIGAEHVNNSYEC[+57.021]DIPIGAGIC[+57.021]ASYQTQT[+656.228]N[+0.984]S[+568.212]PR.R	HexNAc(1)Hex(1)NeuAc(1),HexNAc(2)Hex(1)	C[+57]*3, N[+1], S[+568], T[+656]	1288.06	4	5149.23	5149.2	0	7.2	632	Specific	677.24	677.24	0	7.2	96	1	controllerType=0 controllerNumber=1 scan=9979	61.8749
R.AGC[+57.021]LIGAEHVN[+0.984]NSYEC[+57.021]DIPIGAGIC[+57.021]AS[+656.228]YQT[+203.079]QTNSPR.R	HexNAc(1)Hex(1)NeuAc(1),HexNAc(1)	C[+57]*3, N[+1], S[+656], T[+203]	1196.77	4	4784.06	4784.07	0	-1.3	632	Specific	685.95	685.95	1.01	8.27	96	1	controllerType=0 controllerNumber=1 scan=10404	64.3884
R.AGC[+57.021]LIGAEHVN[+0.984]NSYEC[+57.021]DIPIGAGIC[+57.021]ASYQTQT[+365.132]NS[+365.132]PR.R	HexNAc(1)Hex(1),HexNAc(1)Hex(1)	C[+57]*3, N[+1], S[+365], T[+365]	1164.51	4	4655.02	4655.02	0	-0.2	632	Specific	694.45	694.45	14.35	6.85	96	1	controllerType=0 controllerNumber=1 scan=9672	59.9747
R.AGC[+57.021]LIGAEHVN[+0.984]NSYEC[+57.021]DIPIGAGIC[+57.021]AS[+656.228]YQT[+656.228]QT[+947.323]NSPR.R	HexNAc(1)Hex(1)NeuAc(1),HexNAc(1)Hex(1)NeuAc(1),HexNAc(1)Hex(1)NeuAc(2)	C[+57]*3, N[+1], S[+656], T[+656][+947]	1546.89	4	6184.53	6184.54	0	-0.6	632	Specific	708.34	708.34	0	9.27	96	1	controllerType=0 controllerNumber=1 scan=10873	67.1472
R.AGC[+57.021]LIGAEHVN[+0.984]NSYEC[+57.021]DIPIGAGIC[+57.021]AS[+365.132]YQT[+656.228]QT[+365.132]NSPR.R	HexNAc(1)Hex(1),HexNAc(1)Hex(1)NeuAc(1),HexNAc(1)Hex(1)	C[+57]*3, N[+1], S[+365], T[+365][+656]	1328.32	4	5310.26	5311.25	-1	1.9	632	Specific	730.94	730.94	19.37	7.04	96	1	controllerType=0 controllerNumber=1 scan=10728	66.3284
R.AGC[+57.021]LIGAEHVN[+0.984]NSYEC[+57.021]DIPIGAGIC[+57.021]ASYQT[+568.212]QT[+365.132]NSPR.R	HexNAc(2)Hex(1),HexNAc(1)Hex(1)	C[+57]*3, N[+1], T[+365][+568]	1215.54	4	4859.12	4858.1	1	3.9	632	Specific	733.88	733.88	3.83	7.9	96	1	controllerType=0 controllerNumber=1 scan=9721	60.2838
R.AGC[+57.021]LIGAEHVN[+0.984]NSYEC[+57.021]DIPIGAGIC[+57.021]ASYQT[+656.228]QTNSPR.R	HexNAc(1)Hex(1)NeuAc(1)	C[+57]*3, N[+1], T[+656]	1146.25	4	4582	4580.99	1	1.4	632	Specific	825.4	825.4	0.81	10.77	96	1	controllerType=0 controllerNumber=1 scan=10215	63.2722
R.AGC[+57.021]LIGAEHVN[+0.984]NSYEC[+57.021]DIPIGAGIC[+57.021]ASYQT[+568.212]QT[+656.228]NSPR.R	HexNAc(2)Hex(1),HexNAc(1)Hex(1)NeuAc(1)	C[+57]*3, N[+1], T[+568][+656]	1288.31	4	5150.23	5149.2	1	6	632	Specific	838.3	838.3	4.07	9.9	96	1	controllerType=0 controllerNumber=1 scan=10212	63.253
R.AGC[+57.021]LIGAEHVN[+0.984]NSYEC[+57.021]DIPIGAGIC[+57.021]ASYQTQTNS[+947.323]PRR.A	HexNAc(1)Hex(1)NeuAc(2)	C[+57]*3, N[+1], S[+947]	1257.8	4	5028.19	5028.18	0	0.6	632	Specific	851.67	851.67	9.66	11.94	96	1	controllerType=0 controllerNumber=1 scan=10173	63.036
R.AGC[+57.021]LIGAEHVN[+0.984]NSYEC[+57.021]DIPIGAGIC[+57.021]ASYQT[+947.323]QT[+365.132]NSPR.R	HexNAc(1)Hex(1)NeuAc(2),HexNAc(1)Hex(1)	C[+57]*3, N[+1], T[+365][+947]	1310.06	4	5237.2	5237.21	0	-1.8	632	Specific	864.46	864.46	20.45	12.27	96	1	controllerType=0 controllerNumber=1 scan=10779	66.6154
R.AGC[+57.021]LIGAEHVN[+0.984]NSYEC[+57.021]DIPIGAGIC[+57.021]ASYQT[+947.323]QT[+365.132]NSPR.R	HexNAc(1)Hex(1)NeuAc(2),HexNAc(1)Hex(1)	C[+57]*3, N[+1], T[+365][+947]	1310.05	4	5237.19	5237.21	0	-4	632	Specific	872.25	872.25	11.46	12.27	96	1	controllerType=0 controllerNumber=1 scan=10960	67.6567
R.AGC[+57.021]LIGAEHVN[+0.984]NSYEC[+57.021]DIPIGAGIC[+57.021]ASYQT[+947.323]QTNSPR.R	HexNAc(1)Hex(1)NeuAc(2)	C[+57]*3, N[+1], T[+947]	1219.03	4	4873.08	4872.08	1	-1.4	632	Specific	877.31	877.31	0.2	12.27	96	1	controllerType=0 controllerNumber=1 scan=11118	68.549
R.AGC[+57.021]LIGAEHVN[+0.984]NSYEC[+57.021]DIPIGAGIC[+57.021]AS[+656.228]YQTQTNSPR.R	HexNAc(1)Hex(1)NeuAc(1)	C[+57]*3, N[+1], S[+656]	1146	4	4580.98	4580.99	0	-0.8	632	Specific	884.16	884.16	32.58	12.27	96	1	controllerType=0 controllerNumber=1 scan=10565	65.3694
R.AGC[+57.021]LIGAEHVN[+0.984]NSYEC[+57.021]DIPIGAGIC[+57.021]AS[+947.323]YQTQTNSPR.R	HexNAc(1)Hex(1)NeuAc(2)	C[+57]*3, N[+1], S[+947]	1218.78	4	4872.08	4872.08	0	-0.5	632	Specific	913.36	913.36	18.41	13.27	96	1	controllerType=0 controllerNumber=1 scan=10790	66.6779
R.AGC[+57.021]LIGAEHVN[+0.984]NSYEC[+57.021]DIPIGAGIC[+57.021]AS[+656.228]YQTQT[+365.132]NSPR.R	HexNAc(1)Hex(1)NeuAc(1),HexNAc(1)Hex(1)	C[+57]*3, N[+1], S[+656], T[+365]	1237.03	4	4945.12	4946.12	-1	0.6	632	Specific	924.08	924.08	13.81	12.88	96	1	controllerType=0 controllerNumber=1 scan=10858	67.0604
R.AGC[+57.021]LIGAEHVN[+0.984]NSYEC[+57.021]DIPIGAGIC[+57.021]ASYQTQT[+947.323]NSPR.R	HexNAc(1)Hex(1)NeuAc(2)	C[+57]*3, N[+1], T[+947]	1218.78	4	4872.1	4872.08	0	4.7	632	Specific	937.05	937.05	9.03	12.2	96	1	controllerType=0 controllerNumber=1 scan=10378	64.2333
R.AGC[+57.021]LIGAEHVN[+0.984]NSYEC[+57.021]DIPIGAGIC[+57.021]ASYQT[+656.228]QT[+365.132]NSPR.R	HexNAc(1)Hex(1)NeuAc(1),HexNAc(1)Hex(1)	C[+57]*3, N[+1], T[+365][+656]	1237.29	4	4946.13	4946.12	0	2.6	632	Specific	963.78	963.78	20.83	13.2	96	1	controllerType=0 controllerNumber=1 scan=10387	64.2873
R.AGC[+57.021]LIGAEHVN[+0.984]NSYEC[+57.021]DIPIGAGIC[+57.021]ASYQTQT[+656.228]NSPR.R	HexNAc(1)Hex(1)NeuAc(1)	C[+57]*3, N[+1], T[+656]	1146	4	4580.98	4580.99	0	-0.5	632	Specific	1002.26	1002.26	21.41	15.27	96	1	controllerType=0 controllerNumber=1 scan=10491	64.9221
R.AGC[+57.021]LIGAEHVN[+0.984]NSYEC[+57.021]DIPIGAGIC[+57.021]ASYQTQT[+406.159]NSPR.R	HexNAc(2)	C[+57]*3, N[+1], T[+406]	1083.48	4	4330.92	4330.92	0	-0.2	632	Specific	1011.95	1011.95	3	15.27	96	1	controllerType=0 controllerNumber=1 scan=9911	61.4627
R.AGC[+57.021]LIGAEHVN[+0.984]NSYEC[+57.021]DIPIGAGIC[+57.021]AS[+947.323]YQT[+365.132]QTNSPR.R	HexNAc(1)Hex(1)NeuAc(2),HexNAc(1)Hex(1)	C[+57]*3, N[+1], S[+947], T[+365]	1309.81	4	5236.21	5237.21	-1	-0.2	632	Specific	1023.3	1023.3	11.87	14.71	96	1	controllerType=0 controllerNumber=1 scan=10839	66.9572
R.AGC[+57.021]LIGAEHVN[+0.984]NSYEC[+57.021]DIPIGAGIC[+57.021]ASYQTQT[+947.323]NSPR.R	HexNAc(1)Hex(1)NeuAc(2)	C[+57]*3, N[+1], T[+947]	1219.02	4	4873.07	4872.08	1	-3.5	632	Specific	1037.13	1023.23	3.88	15.27	96	1	controllerType=0 controllerNumber=1 scan=11026	68.0344
R.AGC[+57.021]LIGAEHVN[+0.984]NSYEC[+57.021]DIPIGAGIC[+57.021]ASYQTQT[+947.323]NSPR.R	HexNAc(1)Hex(1)NeuAc(2)	C[+57]*3, N[+1], T[+947]	1218.77	4	4872.07	4872.08	0	-2.4	632	Specific	1055.76	1055.76	0.63	16.27	96	1	controllerType=0 controllerNumber=1 scan=10973	67.7314
R.AGC[+57.021]LIGAEHVN[+0.984]NSYEC[+57.021]DIPIGAGIC[+57.021]ASYQT[+947.323]QT[+365.132]NSPR.R	HexNAc(1)Hex(1)NeuAc(2),HexNAc(1)Hex(1)	C[+57]*3, N[+1], T[+365][+947]	1310.06	4	5237.21	5237.21	0	0	632	Specific	1069.5	1069.5	14.67	16.27	96	1	controllerType=0 controllerNumber=1 scan=10735	66.367
R.AGC[+57.021]LIGAEHVN[+0.984]NSYEC[+57.021]DIPIGAGIC[+57.021]ASYQTQT[+203.079]NS[+656.228]PR.R	HexNAc(1),HexNAc(1)Hex(1)NeuAc(1)	C[+57]*3, N[+1], S[+656], T[+203]	1196.77	4	4784.06	4784.07	0	-0.4	632	Specific	1093.87	1093.87	21.48	16.27	96	1	controllerType=0 controllerNumber=1 scan=10358	64.1157
R.AGC[+57.021]LIGAEHVN[+0.984]NSYEC[+57.021]DIPIGAGIC[+57.021]ASYQTQT[+406.159]NSPR.R	HexNAc(2)	C[+57]*3, N[+1], T[+406]	1083.49	4	4330.92	4330.92	0	0.6	632	Specific	1095.28	1095.28	32.88	16.44	96	1	controllerType=0 controllerNumber=1 scan=9925	61.5438
R.AGC[+57.021]LIGAEHVN[+0.984]NSYEC[+57.021]DIPIGAGIC[+57.021]ASYQT[+947.323]QTNSPR.R	HexNAc(1)Hex(1)NeuAc(2)	C[+57]*3, N[+1], T[+947]	1218.77	4	4872.07	4872.08	0	-1.7	632	Specific	1097.84	1097.84	14.67	16.27	96	1	controllerType=0 controllerNumber=1 scan=10956	67.6334
R.AGC[+57.021]LIGAEHVN[+0.984]NSYEC[+57.021]DIPIGAGIC[+57.021]ASYQTQT[+947.323]NSPR.R	HexNAc(1)Hex(1)NeuAc(2)	C[+57]*3, N[+1], T[+947]	1218.77	4	4872.08	4872.08	0	-0.9	632	Specific	1110.48	1077.92	17.75	17.27	96	1	controllerType=0 controllerNumber=1 scan=10845	66.9901
R.AGC[+57.021]LIGAEHVN[+0.984]NSYEC[+57.021]DIPIGAGIC[+57.021]ASYQTQT[+656.228]NSPR.R	HexNAc(1)Hex(1)NeuAc(1)	C[+57]*3, N[+1], T[+656]	1146	4	4580.98	4580.99	0	-0.9	632	Specific	1133.1	1133.1	28.67	17.27	96	1	controllerType=0 controllerNumber=1 scan=10421	64.4912
R.AGC[+57.021]LIGAEHVN[+0.984]NSYEC[+57.021]DIPIGAGIC[+57.021]ASYQTQT[+947.323]NSPR.R	HexNAc(1)Hex(1)NeuAc(2)	C[+57]*3, N[+1], T[+947]	1218.78	4	4872.08	4872.08	0	-0.6	632	Specific	1165.65	1165.5	13.98	18.27	96	1	controllerType=0 controllerNumber=1 scan=10909	67.3611
R.AGC[+57.021]LIGAEHVN[+0.984]NSYEC[+57.021]DIPIGAGIC[+57.021]ASYQT[+656.228]QT[+365.132]NSPR.R	HexNAc(1)Hex(1)NeuAc(1),HexNAc(1)Hex(1)	C[+57]*3, N[+1], T[+365][+656]	1237.28	4	4946.12	4946.12	0	-0.2	632	Specific	1168.16	1168.16	9.88	18.27	96	1	controllerType=0 controllerNumber=1 scan=10238	63.4108
R.AGC[+57.021]LIGAEHVN[+0.984]NSYEC[+57.021]DIPIGAGIC[+57.021]ASYQTQT[+365.132]NS[+406.159]PR.R	HexNAc(1)Hex(1),HexNAc(2)	C[+57]*3, N[+1], S[+406], T[+365]	1174.77	4	4696.05	4696.05	0	-0.1	632	Specific	1172.4	1172.4	24.66	18.27	96	1	controllerType=0 controllerNumber=1 scan=9679	60.0177
R.AGC[+57.021]LIGAEHVN[+0.984]NSYEC[+57.021]DIPIGAGIC[+57.021]ASYQTQT[+656.228]NSPR.R	HexNAc(1)Hex(1)NeuAc(1)	C[+57]*3, N[+1], T[+656]	1146	4	4580.99	4580.99	0	0	632	Specific	1185.22	1185.22	14.42	18.27	96	1	controllerType=0 controllerNumber=1 scan=10366	64.1657
R.AGC[+57.021]LIGAEHVN[+0.984]NSYEC[+57.021]DIPIGAGIC[+57.021]ASYQT[+656.228]QT[+406.159]NSPR.R	HexNAc(1)Hex(1)NeuAc(1),HexNAc(2)	C[+57]*3, N[+1], T[+406][+656]	1247.54	4	4987.14	4987.14	0	-0.7	632	Specific	1188.08	1188.08	9.29	18.27	96	1	controllerType=0 controllerNumber=1 scan=10258	63.5187
R.AGC[+57.021]LIGAEHVNNSYEC[+57.021]DIPIGAGIC[+57.021]ASYQTQT[+947.323]NSPR.R	HexNAc(1)Hex(1)NeuAc(2)	C[+57]*3, T[+947]	1218.78	4	4872.1	4871.1	1	-0.6	632	Specific	1194.79	1164.08	6.97	18.27	96	1	controllerType=0 controllerNumber=1 scan=10665	65.9417
R.AGC[+57.021]LIGAEHVN[+0.984]NSYEC[+57.021]DIPIGAGIC[+57.021]ASYQTQT[+203.079]NSPR.R	HexNAc(1)	C[+57]*3, N[+1], T[+203]	1032.71	4	4127.84	4127.84	0	-0.5	632	Specific	1582	1582	61.61	26.27	96	1	controllerType=0 controllerNumber=1 scan=9987	61.9217
R.AGC[+57.021]LIGAEHVN[+0.984]NSYEC[+57.021]DIPIGAGIC[+57.021]ASYQTQT[+365.132]NSPR.R	HexNAc(1)Hex(1)	C[+57]*3, N[+1], T[+365]	1073.23	4	4289.89	4289.89	0	-0.5	632	Specific	1685.14	1685.14	38.87	28.26	96	1	controllerType=0 controllerNumber=1 scan=9874	61.2312

## Sheet: Table S3.2
Table S3.2 Identified trypsin digested intact O-glycopeptides expressed in human cells by EThcD (Repetition 2)
Peptide < ProteinMetrics Confidential >	Glycans NHFAGNa	Modification Type(s)	Observed m/z	z	Observed (M+H)	Calc. mass (M+H)	Off-by-x error	Mass error (ppm)	Starting position	Cleavage	Score	Delta	Delta Mod	|Log Prob|	# of unique peptides	Protein DB number	Scan #	Scan Time
K.TQSLLIVNNAT[+203.079]NVVIK.V	HexNAc(1)	T[+203]	965.546	2	1930.09	1930.09	0	-0.2	99	Specific	440.96	440.96	125.13	4.99	93	1	controllerType=0 controllerNumber=1 scan=9266	57.6057
K.YNEN[+0.984]GTIT[+947.323]DAVDC[+57.021]ALDPLSETKC[+57.021]TLK.S	HexNAc(1)Hex(1)NeuAc(2)	C[+57]*2, N[+1], T[+947]	1292.89	3	3876.67	3876.67	0	0.6	264	Specific	590.41	469.87	10.34	5.09	93	1	controllerType=0 controllerNumber=1 scan=11692	71.8151
K.YNEN[+0.984]GTITDAVDC[+57.021]ALDPLS[+947.323]ET[+365.132]KC[+57.021]TLK.S	HexNAc(1)Hex(1)NeuAc(2),HexNAc(1)Hex(1)	C[+57]*2, N[+1], S[+947], T[+365]	1414.61	3	4241.8	4241.8	0	0.5	264	Specific	620.92	620.92	6.48	6.09	93	1	controllerType=0 controllerNumber=1 scan=11622	71.3994
K.YNEN[+0.984]GTITDAVDC[+57.021]ALDPLS[+656.228]ET[+365.132]KC[+57.021]TLK.S	HexNAc(1)Hex(1)NeuAc(1),HexNAc(1)Hex(1)	C[+57]*2, N[+1], S[+656], T[+365]	1317.57	3	3950.71	3950.7	0	0.8	264	Specific	622.68	622.68	7.26	5.08	93	1	controllerType=0 controllerNumber=1 scan=11217	69.045
R.VQPT[+656.228]ESIVR.F	HexNAc(1)Hex(1)NeuAc(1)	T[+656]	842.904	2	1684.8	1684.8	0	0	305	Specific	316.34	167.93	91.64	2.66	93	1	controllerType=0 controllerNumber=1 scan=2870	17.9827
R.VQPT[+656.228]ES[+656.228]IVR.F	HexNAc(1)Hex(1)NeuAc(1),HexNAc(1)Hex(1)NeuAc(1)	S[+656], T[+656]	781.014	3	2341.03	2341.03	0	-0.5	305	Specific	356.53	114.35	12.85	2.55	93	1	controllerType=0 controllerNumber=1 scan=3565	22.4437
R.VQPT[+947.323]ESIVR.F	HexNAc(1)Hex(1)NeuAc(2)	T[+947]	988.452	2	1975.9	1975.9	0	-0.2	305	Specific	362.97	166.79	87.65	2.77	93	1	controllerType=0 controllerNumber=1 scan=3743	23.5763
R.VQPT[+947.323]ESIVR.F	HexNAc(1)Hex(1)NeuAc(2)	T[+947]	988.451	2	1975.89	1975.9	0	-0.8	305	Specific	393.95	195.71	82.58	2.16	93	1	controllerType=0 controllerNumber=1 scan=3694	23.2783
R.VQPT[+656.228]ESIVR.F	HexNAc(1)Hex(1)NeuAc(1)	T[+656]	842.904	2	1684.8	1684.8	0	0.1	305	Specific	398.41	187.6	80.3	2.77	93	1	controllerType=0 controllerNumber=1 scan=2988	18.7445
R.VQPT[+947.323]ESIVR.F	HexNAc(1)Hex(1)NeuAc(2)	T[+947]	988.452	2	1975.9	1975.9	0	-0.1	305	Specific	408.92	187.41	85.94	3.28	93	1	controllerType=0 controllerNumber=1 scan=3646	22.9633
R.VQPT[+656.228]ESIVR.F	HexNAc(1)Hex(1)NeuAc(1)	T[+656]	842.904	2	1684.8	1684.8	0	-0.7	305	Specific	430.3	230.87	115.33	2.43	93	1	controllerType=0 controllerNumber=1 scan=3035	19.0496
R.VQPT[+365.132]ESIVR.F	HexNAc(1)Hex(1)	T[+365]	697.356	2	1393.71	1393.71	0	-0.1	305	Specific	508.98	322.23	79.35	4.01	93	1	controllerType=0 controllerNumber=1 scan=2358	14.7069
R.AGC[+57.021]LIGAEHVN[+0.984]NSYEC[+57.021]DIPIGAGIC[+57.021]ASYQT[+656.228]QTNSPR.R	HexNAc(1)Hex(1)NeuAc(1)	C[+57]*3, N[+1], T[+656]	1527.67	3	4580.99	4580.99	0	0.6	632	Specific	345.38	345.38	0.14	3.34	93	1	controllerType=0 controllerNumber=1 scan=10196	63.2591
R.AGC[+57.021]LIGAEHVN[+0.984]NSYEC[+57.021]DIPIGAGIC[+57.021]ASYQT[+947.323]QT[+365.132]NSPR.R	HexNAc(1)Hex(1)NeuAc(2),HexNAc(1)Hex(1)	C[+57]*3, N[+1], T[+365][+947]	1048.45	5	5238.21	5237.21	1	-0.5	632	Specific	348.79	348.79	4.81	1.96	93	1	controllerType=0 controllerNumber=1 scan=10923	67.3931
R.AGC[+57.021]LIGAEHVN[+0.984]NSYEC[+57.021]DIPIGAGIC[+57.021]AS[+656.228]YQT[+656.228]QTNSPR.R	HexNAc(1)Hex(1)NeuAc(1),HexNAc(1)Hex(1)NeuAc(1)	C[+57]*3, N[+1], S[+656], T[+656]	1310.06	4	5237.21	5237.21	0	-1	632	Specific	357.83	357.83	7.71	2.09	93	1	controllerType=0 controllerNumber=1 scan=10529	65.1494
R.AGC[+57.021]LIGAEHVN[+0.984]NSYEC[+57.021]DIPIGAGIC[+57.021]AS[+656.228]YQT[+406.159]QT[+203.079]NSPR.R	HexNAc(1)Hex(1)NeuAc(1),HexNAc(2),HexNAc(1)	C[+57]*3, N[+1], S[+656], T[+203][+406]	1298.31	4	5190.22	5190.22	0	-1	632	Specific	396.62	396.62	12.07	2.87	93	1	controllerType=0 controllerNumber=1 scan=10001	62.1192
R.AGC[+57.021]LIGAEHVN[+0.984]NSYEC[+57.021]DIPIGAGIC[+57.021]ASYQT[+406.159]QT[+656.228]NSPR.R	HexNAc(2),HexNAc(1)Hex(1)NeuAc(1)	C[+57]*3, N[+1], T[+406][+656]	1247.54	4	4987.14	4987.14	0	-1.9	632	Specific	399.94	399.94	6.08	3.13	93	1	controllerType=0 controllerNumber=1 scan=10212	63.3507
R.AGC[+57.021]LIGAEHVN[+0.984]NSYEC[+57.021]DIPIGAGIC[+57.021]ASYQTQT[+365.132]NS[+656.228]PR.R	HexNAc(1)Hex(1),HexNAc(1)Hex(1)NeuAc(1)	C[+57]*3, N[+1], S[+656], T[+365]	1237.28	4	4946.11	4946.12	0	-2	632	Specific	440	440	6.58	3.42	93	1	controllerType=0 controllerNumber=1 scan=10339	64.1149
R.AGC[+57.021]LIGAEHVN[+0.984]NSYEC[+57.021]DIPIGAGIC[+57.021]ASYQT[+656.228]QT[+406.159]NSPR.R	HexNAc(1)Hex(1)NeuAc(1),HexNAc(2)	C[+57]*3, N[+1], T[+406][+656]	1247.54	4	4987.14	4987.14	0	-1.2	632	Specific	464.25	464.25	2.53	3.51	93	1	controllerType=0 controllerNumber=1 scan=10225	63.4283
R.AGC[+57.021]LIGAEHVN[+0.984]NS[+656.228]YEC[+57.021]DIPIGAGIC[+57.021]AS[+406.159]YQT[+203.079]QTNSPR.R	HexNAc(1)Hex(1)NeuAc(1),HexNAc(2),HexNAc(1)	C[+57]*3, N[+1], S[+406][+656], T[+203]	1298.31	4	5190.23	5190.22	0	1.4	632	Specific	467.38	467.38	0	3.51	93	1	controllerType=0 controllerNumber=1 scan=9982	62.0059
R.AGC[+57.021]LIGAEHVN[+0.984]NSYEC[+57.021]DIPIGAGIC[+57.021]ASYQT[+656.228]QT[+203.079]NSPR.R	HexNAc(1)Hex(1)NeuAc(1),HexNAc(1)	C[+57]*3, N[+1], T[+203][+656]	1197.02	4	4785.05	4784.07	1	-4.8	632	Specific	504.49	504.49	4.75	3.86	93	1	controllerType=0 controllerNumber=1 scan=10258	63.6264
R.AGC[+57.021]LIGAEHVN[+0.984]NSYEC[+57.021]DIPIGAGIC[+57.021]ASYQT[+656.228]QT[+365.132]NSPR.R	HexNAc(1)Hex(1)NeuAc(1),HexNAc(1)Hex(1)	C[+57]*3, N[+1], T[+365][+656]	990.226	5	4947.1	4946.12	1	-4.5	632	Specific	505.33	505.33	7.68	3.21	93	1	controllerType=0 controllerNumber=1 scan=10163	63.065
R.AGC[+57.021]LIGAEHVN[+0.984]NSYEC[+57.021]DIPIGAGIC[+57.021]AS[+568.212]YQT[+656.228]QTNSPR.R	HexNAc(2)Hex(1),HexNAc(1)Hex(1)NeuAc(1)	C[+57]*3, N[+1], S[+568], T[+656]	1030.65	5	5149.23	5149.2	0	6.3	632	Specific	529.71	529.71	12.93	3.51	93	1	controllerType=0 controllerNumber=1 scan=10060	62.452
R.AGC[+57.021]LIGAEHVN[+0.984]NSYEC[+57.021]DIPIGAGIC[+57.021]AS[+365.132]YQTQT[+365.132]NSPR.R	HexNAc(1)Hex(1),HexNAc(1)Hex(1)	C[+57]*3, N[+1], S[+365], T[+365]	1164.26	4	4654.03	4655.02	-1	1.6	632	Specific	586.22	586.22	4.66	4.31	93	1	controllerType=0 controllerNumber=1 scan=10161	63.0522
R.AGC[+57.021]LIGAEHVN[+0.984]NSYEC[+57.021]DIPIGAGIC[+57.021]ASYQT[+406.159]QT[+656.228]NSPR.R	HexNAc(2),HexNAc(1)Hex(1)NeuAc(1)	C[+57]*3, N[+1], T[+406][+656]	1247.29	4	4986.13	4987.14	-1	-1.4	632	Specific	605.36	605.36	0	5.24	93	1	controllerType=0 controllerNumber=1 scan=10188	63.2137
R.AGC[+57.021]LIGAEHVN[+0.984]NSYEC[+57.021]DIPIGAGIC[+57.021]AS[+656.228]YQT[+365.132]QTNSPR.R	HexNAc(1)Hex(1)NeuAc(1),HexNAc(1)Hex(1)	C[+57]*3, N[+1], S[+656], T[+365]	1237.29	4	4946.13	4946.12	0	1.8	632	Specific	656.18	656.18	1.01	6.31	93	1	controllerType=0 controllerNumber=1 scan=10757	66.4708
R.AGC[+57.021]LIGAEHVNNSYEC[+57.021]DIPIGAGIC[+57.021]AS[+947.323]YQT[+365.132]QTNSPR.R	HexNAc(1)Hex(1)NeuAc(2),HexNAc(1)Hex(1)	C[+57]*3, S[+947], T[+365]	1309.56	4	5235.23	5236.23	-1	0.2	632	Specific	658.88	658.88	3.07	7.25	93	1	controllerType=0 controllerNumber=1 scan=10485	64.8947
R.AGC[+57.021]LIGAEHVN[+0.984]NSYEC[+57.021]DIPIGAGIC[+57.021]AS[+656.228]YQT[+947.323]QT[+656.228]NSPR.R	HexNAc(1)Hex(1)NeuAc(1),HexNAc(1)Hex(1)NeuAc(2),HexNAc(1)Hex(1)NeuAc(1)	C[+57]*3, N[+1], S[+656], T[+656][+947]	1547.14	4	6185.54	6184.54	1	0.6	632	Specific	662.65	662.65	0	7.25	93	1	controllerType=0 controllerNumber=1 scan=10918	67.3608
R.AGC[+57.021]LIGAEHVN[+0.984]NSYEC[+57.021]DIPIGAGIC[+57.021]AS[+947.323]YQTQTNSPR.R	HexNAc(1)Hex(1)NeuAc(2)	C[+57]*3, N[+1], S[+947]	1218.52	4	4871.07	4872.08	-1	-1.7	632	Specific	664.55	664.55	19.59	6.24	93	1	controllerType=0 controllerNumber=1 scan=11203	68.9686
R.AGC[+57.021]LIGAEHVNNS[+947.323]YEC[+57.021]DIPIGAGIC[+57.021]AS[+365.132]YQTQTNSPR.R	HexNAc(1)Hex(1)NeuAc(2),HexNAc(1)Hex(1)	C[+57]*3, S[+365][+947]	1309.56	4	5235.22	5236.23	-1	-1.2	632	Specific	667.2	667.2	38.35	6.24	93	1	controllerType=0 controllerNumber=1 scan=10751	66.4412
R.AGC[+57.021]LIGAEHVN[+0.984]NSYEC[+57.021]DIPIGAGIC[+57.021]ASYQT[+568.212]QT[+656.228]NSPR.R	HexNAc(2)Hex(1),HexNAc(1)Hex(1)NeuAc(1)	C[+57]*3, N[+1], T[+568][+656]	1030.85	5	5150.22	5149.2	1	4.2	632	Specific	673.59	673.59	7.72	5.76	93	1	controllerType=0 controllerNumber=1 scan=10041	62.3445
R.AGC[+57.021]LIGAEHVN[+0.984]NSYEC[+57.021]DIPIGAGIC[+57.021]ASYQT[+568.212]QT[+365.132]NSPR.R	HexNAc(2)Hex(1),HexNAc(1)Hex(1)	C[+57]*3, N[+1], T[+365][+568]	1215.54	4	4859.13	4858.1	1	5.4	632	Specific	741.51	741.51	4.88	6.94	93	1	controllerType=0 controllerNumber=1 scan=9500	59.0731
R.AGC[+57.021]LIGAEHVN[+0.984]NSYEC[+57.021]DIPIGAGIC[+57.021]ASYQT[+947.323]QT[+365.132]NSPR.R	HexNAc(1)Hex(1)NeuAc(2),HexNAc(1)Hex(1)	C[+57]*3, N[+1], T[+365][+947]	1310.06	4	5237.21	5237.21	0	-0.6	632	Specific	802.79	802.79	4.65	9.63	93	1	controllerType=0 controllerNumber=1 scan=10726	66.3025
R.AGC[+57.021]LIGAEHVN[+0.984]NS[+656.228]YEC[+57.021]DIPIGAGIC[+57.021]ASYQTQT[+365.132]NSPR.R	HexNAc(1)Hex(1)NeuAc(1),HexNAc(1)Hex(1)	C[+57]*3, N[+1], S[+656], T[+365]	1237.29	4	4946.12	4946.12	0	0.8	632	Specific	809.05	809.05	14.95	9.89	93	1	controllerType=0 controllerNumber=1 scan=10697	66.1365
R.AGC[+57.021]LIGAEHVN[+0.984]NSYEC[+57.021]DIPIGAGIC[+57.021]ASYQT[+947.323]QTNSPR.R	HexNAc(1)Hex(1)NeuAc(2)	C[+57]*3, N[+1], T[+947]	1218.78	4	4872.09	4872.08	0	1.3	632	Specific	827.78	820.98	11.7	9.89	93	1	controllerType=0 controllerNumber=1 scan=10811	66.7769
R.AGC[+57.021]LIGAEHVN[+0.984]NSYEC[+57.021]DIPIGAGIC[+57.021]ASYQTQT[+947.323]NSPRR.A	HexNAc(1)Hex(1)NeuAc(2)	C[+57]*3, N[+1], T[+947]	1257.8	4	5028.18	5028.18	0	-0.1	632	Specific	830.17	817.37	8.22	10.07	93	1	controllerType=0 controllerNumber=1 scan=9986	62.0275
R.AGC[+57.021]LIGAEHVN[+0.984]NSYEC[+57.021]DIPIGAGIC[+57.021]ASYQT[+656.228]QT[+365.132]NSPR.R	HexNAc(1)Hex(1)NeuAc(1),HexNAc(1)Hex(1)	C[+57]*3, N[+1], T[+365][+656]	1237.04	4	4945.12	4946.12	-1	1.5	632	Specific	869.24	869.24	2.36	10.89	93	1	controllerType=0 controllerNumber=1 scan=10228	63.4433
R.AGC[+57.021]LIGAEHVN[+0.984]NSYEC[+57.021]DIPIGAGIC[+57.021]ASYQT[+656.228]QT[+365.132]NSPR.R	HexNAc(1)Hex(1)NeuAc(1),HexNAc(1)Hex(1)	C[+57]*3, N[+1], T[+365][+656]	1237.28	4	4946.11	4946.12	0	-0.8	632	Specific	871.42	871.42	16.82	10.63	93	1	controllerType=0 controllerNumber=1 scan=10148	62.9706
R.AGC[+57.021]LIGAEHVN[+0.984]NSYEC[+57.021]DIPIGAGIC[+57.021]ASYQT[+406.159]QT[+656.228]NSPR.R	HexNAc(2),HexNAc(1)Hex(1)NeuAc(1)	C[+57]*3, N[+1], T[+406][+656]	1247.54	4	4987.14	4987.14	0	-1.3	632	Specific	872.16	872.16	2.64	10.24	93	1	controllerType=0 controllerNumber=1 scan=10138	62.9122
R.AGC[+57.021]LIGAEHVN[+0.984]NSYEC[+57.021]DIPIGAGIC[+57.021]AS[+656.228]YQT[+406.159]QTNSPR.R	HexNAc(1)Hex(1)NeuAc(1),HexNAc(2)	C[+57]*3, N[+1], S[+656], T[+406]	998.235	5	4987.14	4987.14	0	-0.3	632	Specific	903.13	903.13	0.78	11.63	93	1	controllerType=0 controllerNumber=1 scan=10095	62.6555
R.AGC[+57.021]LIGAEHVN[+0.984]NSYEC[+57.021]DIPIGAGIC[+57.021]ASYQTQT[+365.132]NSPR.R	HexNAc(1)Hex(1)	C[+57]*3, N[+1], T[+365]	1073.48	4	4290.89	4289.89	1	-1.8	632	Specific	914.96	914.96	9.83	11.24	93	1	controllerType=0 controllerNumber=1 scan=9694	60.2852
R.AGC[+57.021]LIGAEHVN[+0.984]NSYEC[+57.021]DIPIGAGIC[+57.021]AS[+947.323]YQTQTNSPR.R	HexNAc(1)Hex(1)NeuAc(2)	C[+57]*3, N[+1], S[+947]	1218.78	4	4872.09	4872.08	0	1.3	632	Specific	923.45	923.45	17.56	11.89	93	1	controllerType=0 controllerNumber=1 scan=10740	66.3822
R.AGC[+57.021]LIGAEHVN[+0.984]NSYEC[+57.021]DIPIGAGIC[+57.021]ASYQT[+947.323]QT[+365.132]NSPR.R	HexNAc(1)Hex(1)NeuAc(2),HexNAc(1)Hex(1)	C[+57]*3, N[+1], T[+365][+947]	1310.06	4	5237.2	5237.21	0	-2.2	632	Specific	932.23	932.23	2.29	11.33	93	1	controllerType=0 controllerNumber=1 scan=10912	67.3308
R.AGC[+57.021]LIGAEHVN[+0.984]NSYEC[+57.021]DIPIGAGIC[+57.021]ASYQTQT[+203.079]NS[+656.228]PR.R	HexNAc(1),HexNAc(1)Hex(1)NeuAc(1)	C[+57]*3, N[+1], S[+656], T[+203]	1196.77	4	4784.07	4784.07	0	0.7	632	Specific	934.34	934.34	9.65	11.89	93	1	controllerType=0 controllerNumber=1 scan=10175	63.1333
R.AGC[+57.021]LIGAEHVN[+0.984]NSYEC[+57.021]DIPIGAGIC[+57.021]ASYQTQT[+656.228]NSPR.R	HexNAc(1)Hex(1)NeuAc(1)	C[+57]*3, N[+1], T[+656]	1146	4	4580.98	4580.99	0	-1.5	632	Specific	934.66	934.66	2.53	11.24	93	1	controllerType=0 controllerNumber=1 scan=10289	63.8145
R.AGC[+57.021]LIGAEHVN[+0.984]NSYEC[+57.021]DIPIGAGIC[+57.021]ASYQT[+947.323]QT[+365.132]NSPR.R	HexNAc(1)Hex(1)NeuAc(2),HexNAc(1)Hex(1)	C[+57]*3, N[+1], T[+365][+947]	1309.81	4	5236.21	5237.21	-1	-0.7	632	Specific	939.15	939.15	6.8	11.63	93	1	controllerType=0 controllerNumber=1 scan=10770	66.5445
R.AGC[+57.021]LIGAEHVN[+0.984]NSYEC[+57.021]DIPIGAGIC[+57.021]ASYQTQT[+947.323]NSPR.R	HexNAc(1)Hex(1)NeuAc(2)	C[+57]*3, N[+1], T[+947]	1218.53	4	4871.1	4872.08	-1	4	632	Specific	949.88	949.88	0.98	10.76	93	1	controllerType=0 controllerNumber=1 scan=10139	62.9166
R.AGC[+57.021]LIGAEHVN[+0.984]NSYEC[+57.021]DIPIGAGIC[+57.021]AS[+568.212]YQT[+656.228]QTNSPR.R	HexNAc(2)Hex(1),HexNAc(1)Hex(1)NeuAc(1)	C[+57]*3, N[+1], S[+568], T[+656]	1288.06	4	5149.22	5149.2	0	3.8	632	Specific	959.27	959.27	11.28	11.76	93	1	controllerType=0 controllerNumber=1 scan=10003	62.1317
R.AGC[+57.021]LIGAEHVN[+0.984]NSYEC[+57.021]DIPIGAGIC[+57.021]ASYQT[+568.212]QT[+656.228]NSPR.R	HexNAc(2)Hex(1),HexNAc(1)Hex(1)NeuAc(1)	C[+57]*3, N[+1], T[+568][+656]	1288.31	4	5150.22	5149.2	1	2.9	632	Specific	977.38	977.38	19.31	11.76	93	1	controllerType=0 controllerNumber=1 scan=10096	62.6607
R.AGC[+57.021]LIGAEHVN[+0.984]NSYEC[+57.021]DIPIGAGIC[+57.021]ASYQTQT[+947.323]NSPR.R	HexNAc(1)Hex(1)NeuAc(2)	C[+57]*3, N[+1], T[+947]	1218.53	4	4871.08	4872.08	-1	0.7	632	Specific	977.82	977.82	0.32	12.89	93	1	controllerType=0 controllerNumber=1 scan=11132	68.5482
R.AGC[+57.021]LIGAEHVN[+0.984]NSYEC[+57.021]DIPIGAGIC[+57.021]AS[+947.323]YQTQT[+365.132]NSPR.R	HexNAc(1)Hex(1)NeuAc(2),HexNAc(1)Hex(1)	C[+57]*3, N[+1], S[+947], T[+365]	1310.06	4	5237.21	5237.21	0	-0.5	632	Specific	1013.63	1013.63	9.97	13.63	93	1	controllerType=0 controllerNumber=1 scan=10684	66.0625
R.AGC[+57.021]LIGAEHVN[+0.984]NSYEC[+57.021]DIPIGAGIC[+57.021]ASYQT[+656.228]QT[+568.212]NSPR.R	HexNAc(1)Hex(1)NeuAc(1),HexNAc(2)Hex(1)	C[+57]*3, N[+1], T[+568][+656]	1288.31	4	5150.22	5149.2	1	4.6	632	Specific	1025.16	1025.16	0	12.46	93	1	controllerType=0 controllerNumber=1 scan=10028	62.277
R.AGC[+57.021]LIGAEHVN[+0.984]NSYEC[+57.021]DIPIGAGIC[+57.021]ASYQTQT[+947.323]NSPR.R	HexNAc(1)Hex(1)NeuAc(2)	C[+57]*3, N[+1], T[+947]	1218.53	4	4871.1	4872.08	-1	3.5	632	Specific	1026.14	1026.14	43.15	12.76	93	1	controllerType=0 controllerNumber=1 scan=10203	63.2977
R.AGC[+57.021]LIGAEHVN[+0.984]NSYEC[+57.021]DIPIGAGIC[+57.021]ASYQTQT[+406.159]NS[+365.132]PR.R	HexNAc(2),HexNAc(1)Hex(1)	C[+57]*3, N[+1], S[+365], T[+406]	1174.77	4	4696.05	4696.05	0	-0.3	632	Specific	1029.59	1029.59	0.69	14.25	93	1	controllerType=0 controllerNumber=1 scan=9479	58.9382
R.AGC[+57.021]LIGAEHVN[+0.984]NSYEC[+57.021]DIPIGAGIC[+57.021]ASYQTQT[+947.323]NSPR.R	HexNAc(1)Hex(1)NeuAc(2)	C[+57]*3, N[+1], T[+947]	1218.78	4	4872.09	4872.08	0	1.3	632	Specific	1031.94	947.1	12.77	13.89	93	1	controllerType=0 controllerNumber=1 scan=11102	68.372
R.AGC[+57.021]LIGAEHVN[+0.984]NSYEC[+57.021]DIPIGAGIC[+57.021]ASYQTQT[+947.323]NSPR.R	HexNAc(1)Hex(1)NeuAc(2)	C[+57]*3, N[+1], T[+947]	1219.02	4	4873.08	4872.08	1	-1.8	632	Specific	1056.37	1056.37	11.69	14.24	93	1	controllerType=0 controllerNumber=1 scan=10642	65.8168
R.AGC[+57.021]LIGAEHVN[+0.984]NSYEC[+57.021]DIPIGAGIC[+57.021]ASYQT[+947.323]QTNSPR.R	HexNAc(1)Hex(1)NeuAc(2)	C[+57]*3, N[+1], T[+947]	1218.78	4	4872.08	4872.08	0	-0.5	632	Specific	1065.74	1065.74	11.19	14.63	93	1	controllerType=0 controllerNumber=1 scan=10833	66.9081
R.AGC[+57.021]LIGAEHVN[+0.984]NSYEC[+57.021]DIPIGAGIC[+57.021]ASYQT[+947.323]QT[+365.132]NSPR.R	HexNAc(1)Hex(1)NeuAc(2),HexNAc(1)Hex(1)	C[+57]*3, N[+1], T[+365][+947]	1310.06	4	5237.22	5237.21	0	0.8	632	Specific	1065.79	1065.79	3.72	14.89	93	1	controllerType=0 controllerNumber=1 scan=10669	65.9698
R.AGC[+57.021]LIGAEHVN[+0.984]NSYEC[+57.021]DIPIGAGIC[+57.021]ASYQT[+947.323]QTNSPR.R	HexNAc(1)Hex(1)NeuAc(2)	C[+57]*3, N[+1], T[+947]	1218.77	4	4872.08	4872.08	0	-0.8	632	Specific	1083.19	1083.19	5.76	14.63	93	1	controllerType=0 controllerNumber=1 scan=10707	66.194
R.AGC[+57.021]LIGAEHVN[+0.984]NSYEC[+57.021]DIPIGAGIC[+57.021]ASYQTQT[+947.323]NSPR.R	HexNAc(1)Hex(1)NeuAc(2)	C[+57]*3, N[+1], T[+947]	1218.78	4	4872.08	4872.08	0	-0.5	632	Specific	1093.13	1093.13	29.83	14.63	93	1	controllerType=0 controllerNumber=1 scan=10754	66.4549
R.AGC[+57.021]LIGAEHVN[+0.984]NSYEC[+57.021]DIPIGAGIC[+57.021]ASYQT[+406.159]QT[+656.228]NSPR.R	HexNAc(2),HexNAc(1)Hex(1)NeuAc(1)	C[+57]*3, N[+1], T[+406][+656]	1247.54	4	4987.14	4987.14	0	-0.5	632	Specific	1094.83	1094.83	0	14.63	93	1	controllerType=0 controllerNumber=1 scan=10084	62.5957
R.AGC[+57.021]LIGAEHVN[+0.984]NSYEC[+57.021]DIPIGAGIC[+57.021]ASYQTQT[+656.228]NSPR.R	HexNAc(1)Hex(1)NeuAc(1)	C[+57]*3, N[+1], T[+656]	1146	4	4580.99	4580.99	0	0.8	632	Specific	1100.21	1100.21	19.02	15.89	93	1	controllerType=0 controllerNumber=1 scan=10341	64.1224
R.AGC[+57.021]LIGAEHVN[+0.984]NSYEC[+57.021]DIPIGAGIC[+57.021]ASYQTQT[+203.079]NS[+656.228]PR.R	HexNAc(1),HexNAc(1)Hex(1)NeuAc(1)	C[+57]*3, N[+1], S[+656], T[+203]	1196.77	4	4784.07	4784.07	0	0.7	632	Specific	1111.73	1111.73	8.03	15.89	93	1	controllerType=0 controllerNumber=1 scan=10186	63.2012
R.AGC[+57.021]LIGAEHVN[+0.984]NSYEC[+57.021]DIPIGAGIC[+57.021]AS[+656.228]YQTQT[+365.132]NSPR.R	HexNAc(1)Hex(1)NeuAc(1),HexNAc(1)Hex(1)	C[+57]*3, N[+1], S[+656], T[+365]	1237.28	4	4946.12	4946.12	0	-0.1	632	Specific	1113.31	1113.31	8.13	16.25	93	1	controllerType=0 controllerNumber=1 scan=10064	62.4783
R.AGC[+57.021]LIGAEHVN[+0.984]NSYEC[+57.021]DIPIGAGIC[+57.021]ASYQT[+406.159]QTNSPR.R	HexNAc(2)	C[+57]*3, N[+1], T[+406]	1083.48	4	4330.91	4330.92	0	-0.6	632	Specific	1126.61	1126.61	8.59	15.63	93	1	controllerType=0 controllerNumber=1 scan=9700	60.3209
R.AGC[+57.021]LIGAEHVN[+0.984]NSYEC[+57.021]DIPIGAGIC[+57.021]ASYQT[+568.212]QT[+365.132]NSPR.R	HexNAc(2)Hex(1),HexNAc(1)Hex(1)	C[+57]*3, N[+1], T[+365][+568]	1215.54	4	4859.14	4858.1	1	6.2	632	Specific	1129.72	1129.72	23.51	14.94	93	1	controllerType=0 controllerNumber=1 scan=9419	58.5671
R.AGC[+57.021]LIGAEHVN[+0.984]NSYEC[+57.021]DIPIGAGIC[+57.021]ASYQTQT[+947.323]NSPR.R	HexNAc(1)Hex(1)NeuAc(2)	C[+57]*3, N[+1], T[+947]	1218.53	4	4871.1	4872.08	-1	4.5	632	Specific	1130.43	1130.43	24.03	14.46	93	1	controllerType=0 controllerNumber=1 scan=10176	63.1403
R.AGC[+57.021]LIGAEHVN[+0.984]NSYEC[+57.021]DIPIGAGIC[+57.021]ASYQTQT[+947.323]NSPR.R	HexNAc(1)Hex(1)NeuAc(2)	C[+57]*3, N[+1], T[+947]	1218.53	4	4871.1	4872.08	-1	4.5	632	Specific	1148.37	1141.77	13.83	14.46	93	1	controllerType=0 controllerNumber=1 scan=10118	62.7965
R.AGC[+57.021]LIGAEHVN[+0.984]NSYEC[+57.021]DIPIGAGIC[+57.021]ASYQT[+947.323]QTNSPR.R	HexNAc(1)Hex(1)NeuAc(2)	C[+57]*3, N[+1], T[+947]	1218.77	4	4872.07	4872.08	0	-1.7	632	Specific	1155.53	1155.53	6.57	16.24	93	1	controllerType=0 controllerNumber=1 scan=12231	75.0555
R.AGC[+57.021]LIGAEHVN[+0.984]NSYEC[+57.021]DIPIGAGIC[+57.021]ASYQTQT[+656.228]NSPR.R	HexNAc(1)Hex(1)NeuAc(1)	C[+57]*3, N[+1], T[+656]	1146	4	4580.99	4580.99	0	0.2	632	Specific	1199.4	1199.4	8.1	17.25	93	1	controllerType=0 controllerNumber=1 scan=10183	63.183
R.AGC[+57.021]LIGAEHVN[+0.984]NSYEC[+57.021]DIPIGAGIC[+57.021]ASYQTQT[+656.228]NSPR.R	HexNAc(1)Hex(1)NeuAc(1)	C[+57]*3, N[+1], T[+656]	1146.25	4	4581.98	4580.99	1	-2.9	632	Specific	1219.81	1219.81	11.31	17.33	93	1	controllerType=0 controllerNumber=1 scan=10237	63.4975
R.AGC[+57.021]LIGAEHVNNSYEC[+57.021]DIPIGAGIC[+57.021]ASYQTQT[+947.323]NSPR.R	HexNAc(1)Hex(1)NeuAc(2)	C[+57]*3, T[+947]	1218.53	4	4871.09	4871.1	0	-0.7	632	Specific	1264.86	1264.86	41.7	18.63	93	1	controllerType=0 controllerNumber=1 scan=10572	65.4022
R.AGC[+57.021]LIGAEHVN[+0.984]NSYEC[+57.021]DIPIGAGIC[+57.021]ASYQTQT[+203.079]NSPR.R	HexNAc(1)	C[+57]*3, N[+1], T[+203]	1032.71	4	4127.84	4127.84	0	-0.2	632	Specific	1584.97	1563.05	38.96	25.25	93	1	controllerType=0 controllerNumber=1 scan=9758	60.6791
R.AGC[+57.021]LIGAEHVN[+0.984]NSYEC[+57.021]DIPIGAGIC[+57.021]ASYQTQT[+365.132]NSPR.R	HexNAc(1)Hex(1)	C[+57]*3, N[+1], T[+365]	1073.23	4	4289.89	4289.89	0	-0.2	632	Specific	1629.61	1629.61	38.46	26.25	93	1	controllerType=0 controllerNumber=1 scan=9655	60.0382

## Sheet: Table S3.3
Table S3.3 Identified trypsin digested intact O-glycopeptides expressed in human cells by EThcD (Repetition 3)
Peptide < ProteinMetrics Confidential >	Glycans NHFAGNa	Modification Type(s)	Observed m/z	z	Observed (M+H)	Calc. mass (M+H)	Off-by-x error	Mass error (ppm)	Starting position	Cleavage	Score	Delta	Delta Mod	|Log Prob|	# of unique peptides	Protein DB number	Scan #	Scan Time
K.TQSLLIVNNAT[+203.079]NVVIK.V	HexNAc(1)	T[+203]	965.546	2	1930.08	1930.09	0	-0.6	99	Specific	461.46	445.16	110.23	6.89	112	1	controllerType=0 controllerNumber=1 scan=9171	57.1986
K.YNEN[+0.984]GTIT[+947.323]DAVDC[+57.021]ALDPLSETKC[+57.021]TLK.S	HexNAc(1)Hex(1)NeuAc(2)	C[+57]*2, N[+1], T[+947]	1292.9	3	3876.67	3876.67	0	0.9	264	Specific	589.32	446.35	2.67	6.35	112	1	controllerType=0 controllerNumber=1 scan=11635	71.7531
K.YNEN[+0.984]GTITDAVDC[+57.021]ALDPLS[+947.323]ET[+365.132]KC[+57.021]TLK.S	HexNAc(1)Hex(1)NeuAc(2),HexNAc(1)Hex(1)	C[+57]*2, N[+1], S[+947], T[+365]	1414.6	3	4241.8	4241.8	0	0.2	264	Specific	595.05	595.05	7.36	6.46	112	1	controllerType=0 controllerNumber=1 scan=11565	71.3279
K.YNEN[+0.984]GTITDAVDC[+57.021]ALDPLS[+656.228]ET[+365.132]KC[+57.021]TLK.S	HexNAc(1)Hex(1)NeuAc(1),HexNAc(1)Hex(1)	C[+57]*2, N[+1], S[+656], T[+365]	1317.57	3	3950.71	3950.7	0	0.6	264	Specific	649.32	649.32	6.48	6.51	112	1	controllerType=0 controllerNumber=1 scan=11139	68.8563
R.VQPT[+656.228]ESIVR.F	HexNAc(1)Hex(1)NeuAc(1)	T[+656]	842.904	2	1684.8	1684.8	0	-0.1	305	Specific	306.79	117.52	59.88	2.68	112	1	controllerType=0 controllerNumber=1 scan=3011	19.1292
R.VQPT[+365.132]ES[+365.132]IVR.F	HexNAc(1)Hex(1),HexNAc(1)Hex(1)	S[+365], T[+365]	879.922	2	1758.84	1758.84	0	-0.4	305	Specific	315.78	106.98	106.98	1.92	112	1	controllerType=0 controllerNumber=1 scan=2204	13.9629
R.VQPT[+203.079]ESIVR.F	HexNAc(1)	T[+203]	616.33	2	1231.65	1231.65	0	0.2	305	Specific	325.04	191.02	76.37	3.99	112	1	controllerType=0 controllerNumber=1 scan=2554	16.2205
R.VQPT[+203.079]ES[+656.228]IVR.F	HexNAc(1),HexNAc(1)Hex(1)NeuAc(1)	S[+656], T[+203]	629.965	3	1887.88	1887.88	0	0.5	305	Specific	342.2	97.72	17.55	2.77	112	1	controllerType=0 controllerNumber=1 scan=2824	17.943
R.VQPT[+656.228]ESIVR.F	HexNAc(1)Hex(1)NeuAc(1)	T[+656]	842.904	2	1684.8	1684.8	0	0.1	305	Specific	343	188.13	108.04	3.62	112	1	controllerType=0 controllerNumber=1 scan=2792	17.7321
R.VQPT[+947.323]ESIVR.F	HexNAc(1)Hex(1)NeuAc(2)	T[+947]	988.45	2	1975.89	1975.9	0	-1.8	305	Specific	365.7	178.45	86.85	3.19	112	1	controllerType=0 controllerNumber=1 scan=3666	23.3551
R.VQPT[+947.323]ESIVR.F	HexNAc(1)Hex(1)NeuAc(2)	T[+947]	988.452	2	1975.9	1975.9	0	0.4	305	Specific	390.52	187.38	91.79	3.19	112	1	controllerType=0 controllerNumber=1 scan=3571	22.7494
R.VQPT[+947.323]ESIVR.F	HexNAc(1)Hex(1)NeuAc(2)	T[+947]	988.452	2	1975.9	1975.9	0	-0.3	305	Specific	397.36	186.83	90.21	3.19	112	1	controllerType=0 controllerNumber=1 scan=3619	23.0603
R.VQPT[+656.228]ESIVR.F	HexNAc(1)Hex(1)NeuAc(1)	T[+656]	842.907	2	1684.81	1684.8	0	3.4	305	Specific	403.92	200.01	88.48	2.54	112	1	controllerType=0 controllerNumber=1 scan=2911	18.5067
R.VQPT[+656.228]ESIVR.F	HexNAc(1)Hex(1)NeuAc(1)	T[+656]	842.904	2	1684.8	1684.8	0	-0.2	305	Specific	448.84	238.27	112.27	4.1	112	1	controllerType=0 controllerNumber=1 scan=2958	18.8021
R.VQPT[+365.132]ESIVR.F	HexNAc(1)Hex(1)	T[+365]	697.357	2	1393.71	1393.71	0	0.3	305	Specific	508.62	308.59	79.39	4.52	112	1	controllerType=0 controllerNumber=1 scan=2284	14.4627
R.VYST[+947.323]GSNVFQTR.A	HexNAc(1)Hex(1)NeuAc(2)	T[+947]	769.336	3	2305.99	2305.99	0	0.7	620	Specific	463.93	236.78	12.96	4.72	112	1	controllerType=0 controllerNumber=1 scan=4954	31.4285
R.AGC[+57.021]LIGAEHVN[+0.984]NSYEC[+57.021]DIPIGAGIC[+57.021]AS[+947.323]YQT[+365.132]QTNSPR.R	HexNAc(1)Hex(1)NeuAc(2),HexNAc(1)Hex(1)	C[+57]*3, N[+1], S[+947], T[+365]	1309.81	4	5236.22	5237.21	-1	1.9	632	Specific	318.15	318.15	1.01	4.12	112	1	controllerType=0 controllerNumber=1 scan=10452	64.9013
R.AGC[+57.021]LIGAEHVN[+0.984]NSYEC[+57.021]DIPIGAGIC[+57.021]AS[+947.323]YQTQTNSPR.R	HexNAc(1)Hex(1)NeuAc(2)	C[+57]*3, N[+1], S[+947]	1218.78	4	4872.08	4872.08	0	-0.1	632	Specific	319.73	319.73	2.5	4.14	112	1	controllerType=0 controllerNumber=1 scan=12481	76.7289
R.AGC[+57.021]LIGAEHVN[+0.984]NSYEC[+57.021]DIPIGAGIC[+57.021]AS[+656.228]YQT[+406.159]QTNSPR.R	HexNAc(1)Hex(1)NeuAc(1),HexNAc(2)	C[+57]*3, N[+1], S[+656], T[+406]	1247.54	4	4987.15	4987.14	0	1.1	632	Specific	323.76	323.76	2.91	4.99	112	1	controllerType=0 controllerNumber=1 scan=10272	63.9088
R.AGC[+57.021]LIGAEHVN[+0.984]NSYEC[+57.021]DIPIGAGIC[+57.021]ASYQT[+406.159]QT[+656.228]NSPR.R	HexNAc(2),HexNAc(1)Hex(1)NeuAc(1)	C[+57]*3, N[+1], T[+406][+656]	1247.3	4	4986.17	4987.14	-1	4.8	632	Specific	334.68	334.68	0	3.51	112	1	controllerType=0 controllerNumber=1 scan=9329	58.1961
R.AGC[+57.021]LIGAEHVN[+0.984]NS[+656.228]YEC[+57.021]DIPIGAGIC[+57.021]ASYQTQTNSPR.R	HexNAc(1)Hex(1)NeuAc(1)	C[+57]*3, N[+1], S[+656]	1146.25	4	4581.98	4580.99	1	-2	632	Specific	357.6	357.6	42.86	5.37	112	1	controllerType=0 controllerNumber=1 scan=10617	65.9026
R.AGC[+57.021]LIGAEHVN[+0.984]NSYEC[+57.021]DIPIGAGIC[+57.021]AS[+656.228]YQT[+568.212]QTNSPR.R	HexNAc(1)Hex(1)NeuAc(1),HexNAc(2)Hex(1)	C[+57]*3, N[+1], S[+656], T[+568]	1288.31	4	5150.21	5149.2	1	1.7	632	Specific	368.7	368.7	4	5.75	112	1	controllerType=0 controllerNumber=1 scan=9769	60.9295
R.AGC[+57.021]LIGAEHVN[+0.984]NSYEC[+57.021]DIPIGAGIC[+57.021]AS[+947.323]YQT[+365.132]QT[+947.323]NSPR.R	HexNAc(1)Hex(1)NeuAc(2),HexNAc(1)Hex(1),HexNAc(1)Hex(1)NeuAc(2)	C[+57]*3, N[+1], S[+947], T[+365][+947]	1546.64	4	6183.55	6184.54	-1	2.4	632	Specific	385.11	385.11	4	5.45	112	1	controllerType=0 controllerNumber=1 scan=10903	67.5295
R.AGC[+57.021]LIGAEHVN[+0.984]NSYEC[+57.021]DIPIGAGIC[+57.021]ASYQT[+656.228]QTNSPR.R	HexNAc(1)Hex(1)NeuAc(1)	C[+57]*3, N[+1], T[+656]	1527.67	3	4580.98	4580.99	0	-1.2	632	Specific	386.95	386.95	0.14	6.61	112	1	controllerType=0 controllerNumber=1 scan=10194	63.4376
R.AGC[+57.021]LIGAEHVN[+0.984]NSYEC[+57.021]DIPIGAGIC[+57.021]ASYQTQT[+947.323]NS[+365.132]PR.R	HexNAc(1)Hex(1)NeuAc(2),HexNAc(1)Hex(1)	C[+57]*3, N[+1], S[+365], T[+947]	1048.25	5	5237.23	5237.21	0	3.9	632	Specific	418.81	418.81	4.55	5.53	112	1	controllerType=0 controllerNumber=1 scan=9932	61.8985
R.AGC[+57.021]LIGAEHVN[+0.984]NSYEC[+57.021]DIPIGAGIC[+57.021]ASYQT[+568.212]QT[+656.228]NSPR.R	HexNAc(2)Hex(1),HexNAc(1)Hex(1)NeuAc(1)	C[+57]*3, N[+1], T[+568][+656]	1288.31	4	5150.21	5149.2	1	2.4	632	Specific	496.63	496.63	0	5.97	112	1	controllerType=0 controllerNumber=1 scan=9763	60.8937
R.AGC[+57.021]LIGAEHVN[+0.984]NSYEC[+57.021]DIPIGAGIC[+57.021]ASYQTQT[+947.323]NSPR.R	HexNAc(1)Hex(1)NeuAc(2)	C[+57]*3, N[+1], T[+947]	1218.53	4	4871.1	4872.08	-1	3.7	632	Specific	508.8	508.8	23.53	5.87	112	1	controllerType=0 controllerNumber=1 scan=10161	63.243
R.AGC[+57.021]LIGAEHVN[+0.984]NSYEC[+57.021]DIPIGAGIC[+57.021]ASYQTQT[+656.228]NSPRR.A	HexNAc(1)Hex(1)NeuAc(1)	C[+57]*3, N[+1], T[+656]	1185.03	4	4737.08	4737.09	0	-1.5	632	Specific	515.95	204.32	6.46	4.47	112	1	controllerType=0 controllerNumber=1 scan=9366	58.427
R.AGC[+57.021]LIGAEHVN[+0.984]NSYEC[+57.021]DIPIGAGIC[+57.021]AS[+365.132]YQT[+656.228]QT[+365.132]NSPR.R	HexNAc(1)Hex(1),HexNAc(1)Hex(1)NeuAc(1),HexNAc(1)Hex(1)	C[+57]*3, N[+1], S[+365], T[+365][+656]	1328.57	4	5311.26	5311.25	0	1.8	632	Specific	531.36	531.36	15.5	6.38	112	1	controllerType=0 controllerNumber=1 scan=10630	65.9769
R.AGC[+57.021]LIGAEHVN[+0.984]NSYEC[+57.021]DIPIGAGIC[+57.021]AS[+656.228]YQT[+365.132]QTNSPR.R	HexNAc(1)Hex(1)NeuAc(1),HexNAc(1)Hex(1)	C[+57]*3, N[+1], S[+656], T[+365]	1237.53	4	4947.11	4946.12	1	-3.1	632	Specific	534.14	534.14	0.41	7.25	112	1	controllerType=0 controllerNumber=1 scan=10221	63.5995
R.AGC[+57.021]LIGAEHVNNSYEC[+57.021]DIPIGAGIC[+57.021]ASYQT[+568.212]QT[+656.228]NSPR.R	HexNAc(2)Hex(1),HexNAc(1)Hex(1)NeuAc(1)	C[+57]*3, T[+568][+656]	1288.06	4	5149.23	5148.21	1	3.5	632	Specific	537.68	537.68	0	6.08	112	1	controllerType=0 controllerNumber=1 scan=9720	60.6247
R.AGC[+57.021]LIGAEHVN[+0.984]NSYEC[+57.021]DIPIGAGIC[+57.021]AS[+656.228]YQTQTNSPR.R	HexNAc(1)Hex(1)NeuAc(1)	C[+57]*3, N[+1], S[+656]	1527.67	3	4580.99	4580.99	0	1.1	632	Specific	554.33	554.33	4.8	7.14	112	1	controllerType=0 controllerNumber=1 scan=10129	63.0442
R.AGC[+57.021]LIGAEHVN[+0.984]NSYEC[+57.021]DIPIGAGIC[+57.021]ASYQT[+568.212]QT[+656.228]NSPR.R	HexNAc(2)Hex(1),HexNAc(1)Hex(1)NeuAc(1)	C[+57]*3, N[+1], T[+568][+656]	1288.31	4	5150.21	5149.2	1	1.7	632	Specific	569.27	569.27	0.29	6.41	112	1	controllerType=0 controllerNumber=1 scan=10204	63.4972
R.AGC[+57.021]LIGAEHVN[+0.984]NSYEC[+57.021]DIPIGAGIC[+57.021]AS[+568.212]YQT[+656.228]QT[+365.132]NSPR.R	HexNAc(2)Hex(1),HexNAc(1)Hex(1)NeuAc(1),HexNAc(1)Hex(1)	C[+57]*3, N[+1], S[+568], T[+365][+656]	1379.35	4	5514.36	5514.33	0	5.5	632	Specific	586.23	586.23	1.04	6.56	112	1	controllerType=0 controllerNumber=1 scan=9770	60.9357
R.AGC[+57.021]LIGAEHVN[+0.984]NSYEC[+57.021]DIPIGAGIC[+57.021]ASYQTQTNS[+947.323]PRR.A	HexNAc(1)Hex(1)NeuAc(2)	C[+57]*3, N[+1], S[+947]	1257.8	4	5028.16	5028.18	0	-4	632	Specific	661.69	661.69	16.06	9.11	112	1	controllerType=0 controllerNumber=1 scan=9989	62.2287
R.AGC[+57.021]LIGAEHVN[+0.984]NSYEC[+57.021]DIPIGAGIC[+57.021]AS[+947.323]YQT[+365.132]QTNSPR.R	HexNAc(1)Hex(1)NeuAc(2),HexNAc(1)Hex(1)	C[+57]*3, N[+1], S[+947], T[+365]	1310.06	4	5237.2	5237.21	0	-1.9	632	Specific	670.35	670.35	1.51	10.12	112	1	controllerType=0 controllerNumber=1 scan=10763	66.7459
R.AGC[+57.021]LIGAEHVN[+0.984]NSYEC[+57.021]DIPIGAGIC[+57.021]ASYQT[+406.159]QT[+656.228]NSPR.R	HexNAc(2),HexNAc(1)Hex(1)NeuAc(1)	C[+57]*3, N[+1], T[+406][+656]	1247.54	4	4987.14	4987.14	0	-1.4	632	Specific	672.63	672.63	6.15	10.12	112	1	controllerType=0 controllerNumber=1 scan=10086	62.7925
R.AGC[+57.021]LIGAEHVN[+0.984]NSYEC[+57.021]DIPIGAGIC[+57.021]AS[+365.132]YQT[+656.228]QT[+365.132]NSPR.R	HexNAc(1)Hex(1),HexNAc(1)Hex(1)NeuAc(1),HexNAc(1)Hex(1)	C[+57]*3, N[+1], S[+365], T[+365][+656]	1328.82	4	5312.25	5311.25	1	-0.5	632	Specific	684.67	684.67	18	10.12	112	1	controllerType=0 controllerNumber=1 scan=10607	65.8467
R.AGC[+57.021]LIGAEHVN[+0.984]NSYEC[+57.021]DIPIGAGIC[+57.021]AS[+203.079]YQT[+656.228]QT[+365.132]NSPR.R	HexNAc(1),HexNAc(1)Hex(1)NeuAc(1),HexNAc(1)Hex(1)	C[+57]*3, N[+1], S[+203], T[+365][+656]	1030.65	5	5149.22	5149.2	0	3.5	632	Specific	686.89	686.89	2.64	8.95	112	1	controllerType=0 controllerNumber=1 scan=9986	62.2091
R.AGC[+57.021]LIGAEHVN[+0.984]NSYEC[+57.021]DIPIGAGIC[+57.021]AS[+947.323]YQTQTNSPR.R	HexNAc(1)Hex(1)NeuAc(2)	C[+57]*3, N[+1], S[+947]	1218.78	4	4872.09	4872.08	0	1.3	632	Specific	729.65	699.87	27.58	10.26	112	1	controllerType=0 controllerNumber=1 scan=10674	66.2316
R.AGC[+57.021]LIGAEHVN[+0.984]NSYEC[+57.021]DIPIGAGIC[+57.021]ASYQT[+947.323]QTNSPR.R	HexNAc(1)Hex(1)NeuAc(2)	C[+57]*3, N[+1], T[+947]	1219.03	4	4873.08	4872.08	1	-1.1	632	Specific	747.2	747.2	5.39	11.12	112	1	controllerType=0 controllerNumber=1 scan=10922	67.6203
R.AGC[+57.021]LIGAEHVN[+0.984]NSYEC[+57.021]DIPIGAGIC[+57.021]AS[+406.159]YQTQTNSPR.R	HexNAc(2)	C[+57]*3, N[+1], S[+406]	1083.48	4	4330.91	4330.92	0	-0.7	632	Specific	750.12	750.12	17.05	12.12	112	1	controllerType=0 controllerNumber=1 scan=9640	60.1273
R.AGC[+57.021]LIGAEHVN[+0.984]NSYEC[+57.021]DIPIGAGIC[+57.021]AS[+947.323]YQTQT[+365.132]NSPR.R	HexNAc(1)Hex(1)NeuAc(2),HexNAc(1)Hex(1)	C[+57]*3, N[+1], S[+947], T[+365]	1310.06	4	5237.22	5237.21	0	0.9	632	Specific	771.67	771.67	5.31	12.01	112	1	controllerType=0 controllerNumber=1 scan=10615	65.8924
R.AGC[+57.021]LIGAEHVN[+0.984]NSYEC[+57.021]DIPIGAGIC[+57.021]ASYQT[+656.228]QT[+568.212]NS[+203.079]PR.R	HexNAc(1)Hex(1)NeuAc(1),HexNAc(2)Hex(1),HexNAc(1)	C[+57]*3, N[+1], S[+203], T[+568][+656]	1338.56	4	5351.23	5352.28	-1	-8.6	632	Specific	783.56	783.56	0	12.12	112	1	controllerType=0 controllerNumber=1 scan=11194	69.1864
R.AGC[+57.021]LIGAEHVN[+0.984]NSYEC[+57.021]DIPIGAGIC[+57.021]AS[+656.228]YQT[+406.159]QT[+365.132]NSPR.R	HexNAc(1)Hex(1)NeuAc(1),HexNAc(2),HexNAc(1)Hex(1)	C[+57]*3, N[+1], S[+656], T[+365][+406]	1338.56	4	5351.23	5352.28	-1	-8	632	Specific	813.26	813.26	0.41	13.12	112	1	controllerType=0 controllerNumber=1 scan=11184	69.1254
R.AGC[+57.021]LIGAEHVN[+0.984]NSYEC[+57.021]DIPIGAGIC[+57.021]ASYQTQT[+365.132]NSPR.R	HexNAc(1)Hex(1)	C[+57]*3, N[+1], T[+365]	1430.64	3	4289.89	4289.89	0	0.5	632	Specific	826.1	826.1	18.03	13.01	112	1	controllerType=0 controllerNumber=1 scan=9576	59.74
R.AGC[+57.021]LIGAEHVN[+0.984]NSYEC[+57.021]DIPIGAGIC[+57.021]AS[+947.323]YQT[+365.132]QTNSPR.R	HexNAc(1)Hex(1)NeuAc(2),HexNAc(1)Hex(1)	C[+57]*3, N[+1], S[+947], T[+365]	1310.06	4	5237.21	5237.21	0	-0.2	632	Specific	828.73	828.73	13.63	13.12	112	1	controllerType=0 controllerNumber=1 scan=10718	66.4899
R.AGC[+57.021]LIGAEHVN[+0.984]NSYEC[+57.021]DIPIGAGIC[+57.021]ASYQTQT[+947.323]NSPR.R	HexNAc(1)Hex(1)NeuAc(2)	C[+57]*3, N[+1], T[+947]	1218.77	4	4872.08	4872.08	0	-1.2	632	Specific	829.98	829.98	2.89	13.12	112	1	controllerType=0 controllerNumber=1 scan=11105	68.6508
R.AGC[+57.021]LIGAEHVN[+0.984]NSYEC[+57.021]DIPIGAGIC[+57.021]ASYQT[+406.159]QT[+656.228]NSPR.R	HexNAc(2),HexNAc(1)Hex(1)NeuAc(1)	C[+57]*3, N[+1], T[+406][+656]	1247.54	4	4987.14	4987.14	0	-0.1	632	Specific	838.87	838.87	2.67	13.12	112	1	controllerType=0 controllerNumber=1 scan=10033	62.4783
R.AGC[+57.021]LIGAEHVN[+0.984]NSYEC[+57.021]DIPIGAGIC[+57.021]ASYQT[+656.228]QT[+365.132]NSPR.R	HexNAc(1)Hex(1)NeuAc(1),HexNAc(1)Hex(1)	C[+57]*3, N[+1], T[+365][+656]	1237.29	4	4946.13	4946.12	0	1.5	632	Specific	851.57	851.57	22.82	13.26	112	1	controllerType=0 controllerNumber=1 scan=9993	62.2551
R.AGC[+57.021]LIGAEHVN[+0.984]NSYEC[+57.021]DIPIGAGIC[+57.021]ASYQT[+947.323]QT[+365.132]NSPR.R	HexNAc(1)Hex(1)NeuAc(2),HexNAc(1)Hex(1)	C[+57]*3, N[+1], T[+365][+947]	1310.06	4	5237.21	5237.21	0	-1	632	Specific	852.74	852.74	18.79	14.12	112	1	controllerType=0 controllerNumber=1 scan=10863	67.2984
R.AGC[+57.021]LIGAEHVN[+0.984]NSYEC[+57.021]DIPIGAGIC[+57.021]ASYQTQT[+947.323]NSPR.R	HexNAc(1)Hex(1)NeuAc(2)	C[+57]*3, N[+1], T[+947]	1219.03	4	4873.09	4872.08	1	1	632	Specific	861.93	861.93	26.54	14.01	112	1	controllerType=0 controllerNumber=1 scan=11150	68.9255
R.AGC[+57.021]LIGAEHVN[+0.984]NSYEC[+57.021]DIPIGAGIC[+57.021]ASYQT[+406.159]QT[+365.132]NSPR.R	HexNAc(2),HexNAc(1)Hex(1)	C[+57]*3, N[+1], T[+365][+406]	1174.77	4	4696.05	4696.05	0	-0.8	632	Specific	863.11	863.11	0.33	14.12	112	1	controllerType=0 controllerNumber=1 scan=9401	58.6419
R.AGC[+57.021]LIGAEHVN[+0.984]NSYEC[+57.021]DIPIGAGIC[+57.021]ASYQT[+568.212]QT[+656.228]NSPR.R	HexNAc(2)Hex(1),HexNAc(1)Hex(1)NeuAc(1)	C[+57]*3, N[+1], T[+568][+656]	1288.31	4	5150.23	5149.2	1	4.9	632	Specific	875.51	875.51	4.4	12.26	112	1	controllerType=0 controllerNumber=1 scan=10004	62.319
R.AGC[+57.021]LIGAEHVN[+0.984]NSYEC[+57.021]DIPIGAGIC[+57.021]ASYQTQTNS[+947.323]PRR.A	HexNAc(1)Hex(1)NeuAc(2)	C[+57]*3, N[+1], S[+947]	1257.8	4	5028.18	5028.18	0	-0.2	632	Specific	919.45	919.45	25.12	14.11	112	1	controllerType=0 controllerNumber=1 scan=9928	61.8731
R.AGC[+57.021]LIGAEHVN[+0.984]NSYEC[+57.021]DIPIGAGIC[+57.021]ASYQTQT[+406.159]NS[+656.228]PR.R	HexNAc(2),HexNAc(1)Hex(1)NeuAc(1)	C[+57]*3, N[+1], S[+656], T[+406]	998.233	5	4987.14	4987.14	0	-2	632	Specific	933.42	933.42	13.88	15.12	112	1	controllerType=0 controllerNumber=1 scan=10018	62.3926
R.AGC[+57.021]LIGAEHVNNSYEC[+57.021]DIPIGAGIC[+57.021]AS[+947.323]YQT[+947.323]QTNSPR.R	HexNAc(1)Hex(1)NeuAc(2),HexNAc(1)Hex(1)NeuAc(2)	C[+57]*3, S[+947], T[+947]	1455.36	4	5818.43	5818.42	0	1.5	632	Specific	937.77	918.4	3.19	14.26	112	1	controllerType=0 controllerNumber=1 scan=10771	66.7894
R.AGC[+57.021]LIGAEHVN[+0.984]NSYEC[+57.021]DIPIGAGIC[+57.021]AS[+947.323]YQT[+365.132]QTNSPR.R	HexNAc(1)Hex(1)NeuAc(2),HexNAc(1)Hex(1)	C[+57]*3, N[+1], S[+947], T[+365]	1310.31	4	5238.21	5237.21	1	-1.9	632	Specific	940.44	940.44	1.01	15.12	112	1	controllerType=0 controllerNumber=1 scan=10849	67.2237
R.AGC[+57.021]LIGAEHVN[+0.984]NSYEC[+57.021]DIPIGAGIC[+57.021]AS[+656.228]YQTQT[+365.132]NSPR.R	HexNAc(1)Hex(1)NeuAc(1),HexNAc(1)Hex(1)	C[+57]*3, N[+1], S[+656], T[+365]	1237.29	4	4946.13	4946.12	0	1.7	632	Specific	941.2	941.2	4.26	14.26	112	1	controllerType=0 controllerNumber=1 scan=10600	65.8053
R.AGC[+57.021]LIGAEHVN[+0.984]NSYEC[+57.021]DIPIGAGIC[+57.021]ASYQT[+947.323]QT[+365.132]NSPR.R	HexNAc(1)Hex(1)NeuAc(2),HexNAc(1)Hex(1)	C[+57]*3, N[+1], T[+365][+947]	1310.06	4	5237.22	5237.21	0	0.9	632	Specific	945.84	945.84	12.54	15.01	112	1	controllerType=0 controllerNumber=1 scan=10704	66.4012
R.AGC[+57.021]LIGAEHVN[+0.984]NSYEC[+57.021]DIPIGAGIC[+57.021]AS[+568.212]YQT[+656.228]QTNSPR.R	HexNAc(2)Hex(1),HexNAc(1)Hex(1)NeuAc(1)	C[+57]*3, N[+1], S[+568], T[+656]	1288.31	4	5150.22	5149.2	1	3.5	632	Specific	953.75	953.75	6.09	14.95	112	1	controllerType=0 controllerNumber=1 scan=9956	62.0373
R.AGC[+57.021]LIGAEHVN[+0.984]NSYEC[+57.021]DIPIGAGIC[+57.021]ASYQT[+947.323]QT[+365.132]NSPR.R	HexNAc(1)Hex(1)NeuAc(2),HexNAc(1)Hex(1)	C[+57]*3, N[+1], T[+365][+947]	1310.31	4	5238.2	5237.21	1	-2.8	632	Specific	958.77	958.77	16.19	16.12	112	1	controllerType=0 controllerNumber=1 scan=10648	66.083
R.AGC[+57.021]LIGAEHVN[+0.984]NSYEC[+57.021]DIPIGAGIC[+57.021]ASYQTQT[+947.323]NSPR.R	HexNAc(1)Hex(1)NeuAc(2)	C[+57]*3, N[+1], T[+947]	1218.78	4	4872.08	4872.08	0	0.6	632	Specific	976.24	976.24	16.75	16.01	112	1	controllerType=0 controllerNumber=1 scan=10626	65.9583
R.AGC[+57.021]LIGAEHVN[+0.984]NSYEC[+57.021]DIPIGAGIC[+57.021]ASYQT[+947.323]QT[+365.132]NSPR.R	HexNAc(1)Hex(1)NeuAc(2),HexNAc(1)Hex(1)	C[+57]*3, N[+1], T[+365][+947]	1310.31	4	5238.21	5237.21	1	-1.6	632	Specific	984.63	984.63	17.85	16.12	112	1	controllerType=0 controllerNumber=1 scan=10639	66.0307
R.AGC[+57.021]LIGAEHVN[+0.984]NSYEC[+57.021]DIPIGAGIC[+57.021]ASYQTQT[+365.132]NS[+656.228]PR.R	HexNAc(1)Hex(1),HexNAc(1)Hex(1)NeuAc(1)	C[+57]*3, N[+1], S[+656], T[+365]	990.028	5	4946.11	4946.12	0	-1.6	632	Specific	990.25	990.25	10.51	16.12	112	1	controllerType=0 controllerNumber=1 scan=10011	62.3613
R.AGC[+57.021]LIGAEHVN[+0.984]NSYEC[+57.021]DIPIGAGIC[+57.021]AS[+947.323]YQTQTNSPR.R	HexNAc(1)Hex(1)NeuAc(2)	C[+57]*3, N[+1], S[+947]	1218.77	4	4872.08	4872.08	0	-0.8	632	Specific	999.92	962.53	4.24	16.12	112	1	controllerType=0 controllerNumber=1 scan=11021	68.1526
R.AGC[+57.021]LIGAEHVN[+0.984]NSYEC[+57.021]DIPIGAGIC[+57.021]ASYQTQT[+947.323]NSPR.R	HexNAc(1)Hex(1)NeuAc(2)	C[+57]*3, N[+1], T[+947]	1218.77	4	4872.08	4872.08	0	-0.7	632	Specific	1020.3	1020.3	21.2	17.12	112	1	controllerType=0 controllerNumber=1 scan=10738	66.5994
R.AGC[+57.021]LIGAEHVN[+0.984]NSYEC[+57.021]DIPIGAGIC[+57.021]ASYQTQT[+947.323]NSPR.R	HexNAc(1)Hex(1)NeuAc(2)	C[+57]*3, N[+1], T[+947]	1218.53	4	4871.09	4872.08	-1	2.9	632	Specific	1042.24	1042.24	31.66	15.95	112	1	controllerType=0 controllerNumber=1 scan=10124	63.0119
R.AGC[+57.021]LIGAEHVN[+0.984]NSYEC[+57.021]DIPIGAGIC[+57.021]ASYQTQT[+365.132]NS[+656.228]PR.R	HexNAc(1)Hex(1),HexNAc(1)Hex(1)NeuAc(1)	C[+57]*3, N[+1], S[+656], T[+365]	1237.29	4	4946.12	4946.12	0	0.2	632	Specific	1058.26	1058.26	4.22	18.12	112	1	controllerType=0 controllerNumber=1 scan=10014	62.3731
R.AGC[+57.021]LIGAEHVN[+0.984]NSYEC[+57.021]DIPIGAGIC[+57.021]ASYQTQT[+203.079]NS[+656.228]PR.R	HexNAc(1),HexNAc(1)Hex(1)NeuAc(1)	C[+57]*3, N[+1], S[+656], T[+203]	1196.77	4	4784.07	4784.07	0	0.2	632	Specific	1086.41	1086.41	6.38	18.12	112	1	controllerType=0 controllerNumber=1 scan=10123	63.005
R.AGC[+57.021]LIGAEHVN[+0.984]NSYEC[+57.021]DIPIGAGIC[+57.021]ASYQT[+568.212]QT[+365.132]NSPR.R	HexNAc(2)Hex(1),HexNAc(1)Hex(1)	C[+57]*3, N[+1], T[+365][+568]	1215.54	4	4859.13	4858.1	1	6	632	Specific	1109.42	1109.42	12.02	17.26	112	1	controllerType=0 controllerNumber=1 scan=9343	58.2799
R.AGC[+57.021]LIGAEHVN[+0.984]NSYEC[+57.021]DIPIGAGIC[+57.021]ASYQTQT[+947.323]NSPR.R	HexNAc(1)Hex(1)NeuAc(2)	C[+57]*3, N[+1], T[+947]	1218.53	4	4871.1	4872.08	-1	3.8	632	Specific	1117.61	1117.61	7.08	17.86	112	1	controllerType=0 controllerNumber=1 scan=10069	62.6911
R.AGC[+57.021]LIGAEHVN[+0.984]NSYEC[+57.021]DIPIGAGIC[+57.021]ASYQTQT[+656.228]NSPR.R	HexNAc(1)Hex(1)NeuAc(1)	C[+57]*3, N[+1], T[+656]	1146	4	4580.98	4580.99	0	-0.4	632	Specific	1122.11	1122.11	7.51	19.12	112	1	controllerType=0 controllerNumber=1 scan=10114	62.9562
R.AGC[+57.021]LIGAEHVNNSYEC[+57.021]DIPIGAGIC[+57.021]ASYQTQT[+947.323]NSPR.R	HexNAc(1)Hex(1)NeuAc(2)	C[+57]*3, T[+947]	1218.53	4	4871.1	4871.1	0	1.4	632	Specific	1128.13	1128.13	24.9	18.26	112	1	controllerType=0 controllerNumber=1 scan=10514	65.2797
R.AGC[+57.021]LIGAEHVN[+0.984]NSYEC[+57.021]DIPIGAGIC[+57.021]ASYQTQT[+656.228]NSPR.R	HexNAc(1)Hex(1)NeuAc(1)	C[+57]*3, N[+1], T[+656]	1146	4	4580.98	4580.99	0	-0.9	632	Specific	1159.24	1159.24	12.86	20.12	112	1	controllerType=0 controllerNumber=1 scan=10247	63.7583
R.AGC[+57.021]LIGAEHVN[+0.984]NSYEC[+57.021]DIPIGAGIC[+57.021]ASYQTQT[+656.228]NSPR.R	HexNAc(1)Hex(1)NeuAc(1)	C[+57]*3, N[+1], T[+656]	1146	4	4580.98	4580.99	0	-1.6	632	Specific	1239.94	1239.94	20.09	21.12	112	1	controllerType=0 controllerNumber=1 scan=10166	63.2711
R.AGC[+57.021]LIGAEHVN[+0.984]NSYEC[+57.021]DIPIGAGIC[+57.021]ASYQTQT[+947.323]NSPR.R	HexNAc(1)Hex(1)NeuAc(2)	C[+57]*3, N[+1], T[+947]	1218.78	4	4872.09	4872.08	0	1.3	632	Specific	1244.71	1244.71	14.04	20.26	112	1	controllerType=0 controllerNumber=1 scan=10666	66.185
R.AGC[+57.021]LIGAEHVN[+0.984]NSYEC[+57.021]DIPIGAGIC[+57.021]ASYQTQT[+203.079]NSPR.R	HexNAc(1)	C[+57]*3, N[+1], T[+203]	1032.71	4	4127.84	4127.84	0	-0.1	632	Specific	1491.28	1491.28	27.97	26.12	112	1	controllerType=0 controllerNumber=1 scan=9699	60.498
R.AGC[+57.021]LIGAEHVN[+0.984]NSYEC[+57.021]DIPIGAGIC[+57.021]ASYQTQT[+365.132]NSPR.R	HexNAc(1)Hex(1)	C[+57]*3, N[+1], T[+365]	1073.23	4	4289.89	4289.89	0	-0.6	632	Specific	1516.06	1516.06	36.36	27.12	112	1	controllerType=0 controllerNumber=1 scan=9587	59.8043

## Sheet: Table S3.4
Table S3.4 Identified trypsin and Glu-C digested intact O-glycopeptides expressed in human cells by EThcD (Repetition 1)
Peptide < ProteinMetrics Confidential >	Glycans NHFAGNa	Modification Type(s)	Observed m/z	z	Observed (M+H)	Calc. mass (M+H)	Off-by-x error	Mass error (ppm)	Starting position	Cleavage	Score	Delta	Delta Mod	|Log Prob|	# of unique peptides	Protein DB number	Scan #	Scan Time
E.N[+0.984]GTITDAVDC[+57.021]ALDPLSETKC[+57.021]T[+947.323]LK.S	HexNAc(1)Hex(1)NeuAc(2)	C[+57]*2, N[+1], T[+947]	1157.51	3	3470.52	3470.52	0	-0.1	267	Specific	346.05	303.64	16.97	2.38	128	1	controllerType=0 controllerNumber=1 scan=11332	71.3809
R.VQPT[+656.228]ESIVR.F	HexNAc(1)Hex(1)NeuAc(1)	T[+656]	842.903	2	1684.8	1684.8	0	-1.5	305	Specific	302.03	159.73	93.6	1.51	128	1	controllerType=0 controllerNumber=1 scan=2895	18.7271
R.VQPT[+947.323]ESIVR.F	HexNAc(1)Hex(1)NeuAc(2)	T[+947]	988.452	2	1975.9	1975.9	0	0.5	305	Specific	337.32	153.04	75.95	1.47	128	1	controllerType=0 controllerNumber=1 scan=3539	22.8973
R.VQPT[+656.228]ESIVR.F	HexNAc(1)Hex(1)NeuAc(1)	T[+656]	842.904	2	1684.8	1684.8	0	-0.3	305	Specific	346.74	192.5	113.06	2	128	1	controllerType=0 controllerNumber=1 scan=2942	19.0305
R.VQPT[+365.132]ESIVR.F	HexNAc(1)Hex(1)	T[+365]	697.356	2	1393.7	1393.71	0	-0.7	305	Specific	395.37	255.17	80.71	2.53	128	1	controllerType=0 controllerNumber=1 scan=2273	14.6838
R.VQPT[+947.323]ESIVR.F	HexNAc(1)Hex(1)NeuAc(2)	T[+947]	988.452	2	1975.9	1975.9	0	-0.3	305	Specific	399.92	196.04	85.19	1.99	128	1	controllerType=0 controllerNumber=1 scan=3587	23.2119
R.DIADTT[+947.323]DAVRDPQTLE.I	HexNAc(1)Hex(1)NeuAc(2)	T[+947]	903.057	3	2707.16	2707.16	0	0.1	553	Specific	478.78	478.78	14.27	4.34	128	1	controllerType=0 controllerNumber=1 scan=6251	40.0799
R.VYST[+947.323]GSNVFQTR.A	HexNAc(1)Hex(1)NeuAc(2)	T[+947]	769.336	3	2305.99	2305.99	0	-0.3	620	Specific	474.37	214.08	12.4	3.6	128	1	controllerType=0 controllerNumber=1 scan=4876	31.3996
R.AGC[+57.021]LIGAEHVN[+0.984]NSYEC[+57.021]DIPIGAGIC[+57.021]AS[+947.323]YQT[+365.132]QT[+947.323]NSPR.R	HexNAc(1)Hex(1)NeuAc(2),HexNAc(1)Hex(1),HexNAc(1)Hex(1)NeuAc(2)	C[+57]*3, N[+1], S[+947], T[+365][+947]	1237.51	5	6183.53	6184.54	-1	0.2	632	Specific	437.96	437.96	4	3.24	128	1	controllerType=0 controllerNumber=1 scan=10635	67.183
R.AGC[+57.021]LIGAEHVN[+0.984]NSYEC[+57.021]DIPIGAGIC[+57.021]AS[+947.323]YQTQTNSPR.R	HexNAc(1)Hex(1)NeuAc(2)	C[+57]*3, N[+1], S[+947]	1218.52	4	4871.07	4872.08	-1	-0.7	632	Specific	446.21	374.39	20.31	3.67	128	1	controllerType=0 controllerNumber=1 scan=10824	68.3349
R.AGC[+57.021]LIGAEHVN[+0.984]NSYEC[+57.021]DIPIGAGIC[+57.021]ASYQT[+365.132]QT[+406.159]NSPR.R	HexNAc(1)Hex(1),HexNAc(2)	C[+57]*3, N[+1], T[+365][+406]	1174.77	4	4696.05	4696.05	0	-0.2	632	Specific	484.77	484.77	0.95	3.44	128	1	controllerType=0 controllerNumber=1 scan=9260	58.8368
R.AGC[+57.021]LIGAEHVN[+0.984]NSYEC[+57.021]DIPIGAGIC[+57.021]ASYQTQT[+203.079]NSPR.R	HexNAc(1)	C[+57]*3, N[+1], T[+203]	1376.62	3	4127.84	4127.84	0	0.9	632	Specific	489.42	489.42	8.74	3.27	128	1	controllerType=0 controllerNumber=1 scan=9552	60.6646
R.AGC[+57.021]LIGAEHVN[+0.984]NS[+656.228]YEC[+57.021]DIPIGAGIC[+57.021]ASYQT[+365.132]QTNSPR.R	HexNAc(1)Hex(1)NeuAc(1),HexNAc(1)Hex(1)	C[+57]*3, N[+1], S[+656], T[+365]	1237.29	4	4946.13	4946.12	0	1.4	632	Specific	584.19	584.19	1.01	4.4	128	1	controllerType=0 controllerNumber=1 scan=10487	66.2953
R.AGC[+57.021]LIGAEHVN[+0.984]NSYEC[+57.021]DIPIGAGIC[+57.021]AS[+568.212]YQT[+656.228]QTNSPR.R	HexNAc(2)Hex(1),HexNAc(1)Hex(1)NeuAc(1)	C[+57]*3, N[+1], S[+568], T[+656]	1030.85	5	5150.23	5149.2	1	5.6	632	Specific	604.55	604.55	3.48	4.62	128	1	controllerType=0 controllerNumber=1 scan=9820	62.2839
R.AGC[+57.021]LIGAEHVN[+0.984]NSYEC[+57.021]DIPIGAGIC[+57.021]AS[+947.323]YQTQTNSPR.R	HexNAc(1)Hex(1)NeuAc(2)	C[+57]*3, N[+1], S[+947]	1218.77	4	4872.07	4872.08	0	-1.7	632	Specific	645.25	538.39	19.31	5.62	128	1	controllerType=0 controllerNumber=1 scan=11911	74.9789
R.AGC[+57.021]LIGAEHVN[+0.984]NSYEC[+57.021]DIPIGAGIC[+57.021]ASYQT[+947.323]QTNSPR.R	HexNAc(1)Hex(1)NeuAc(2)	C[+57]*3, N[+1], T[+947]	1218.77	4	4872.07	4872.08	0	-2.2	632	Specific	656.29	537.97	8.34	6.62	128	1	controllerType=0 controllerNumber=1 scan=10599	66.9671
R.AGC[+57.021]LIGAEHVN[+0.984]NSYEC[+57.021]DIPIGAGIC[+57.021]ASYQTQT[+947.323]NSPR.R	HexNAc(1)Hex(1)NeuAc(2)	C[+57]*3, N[+1], T[+947]	1218.77	4	4872.07	4872.08	0	-2.1	632	Specific	660.68	539.8	5.62	6.62	128	1	controllerType=0 controllerNumber=1 scan=10679	67.4472
R.AGC[+57.021]LIGAEHVN[+0.984]NSYEC[+57.021]DIPIGAGIC[+57.021]AS[+656.228]YQTQTNSPR.R	HexNAc(1)Hex(1)NeuAc(1)	C[+57]*3, N[+1], S[+656]	1527.67	3	4580.99	4580.99	0	0.3	632	Specific	690.92	690.92	2.12	6.49	128	1	controllerType=0 controllerNumber=1 scan=9964	63.1607
R.AGC[+57.021]LIGAEHVN[+0.984]NSYEC[+57.021]DIPIGAGIC[+57.021]ASYQT[+656.228]QT[+365.132]NSPR.R	HexNAc(1)Hex(1)NeuAc(1),HexNAc(1)Hex(1)	C[+57]*3, N[+1], T[+365][+656]	1237.29	4	4946.12	4946.12	0	1.1	632	Specific	725.17	725.17	3.35	7.77	128	1	controllerType=0 controllerNumber=1 scan=9990	63.3169
R.AGC[+57.021]LIGAEHVN[+0.984]NS[+656.228]YEC[+57.021]DIPIGAGIC[+57.021]ASYQTQT[+365.132]NSPR.R	HexNAc(1)Hex(1)NeuAc(1),HexNAc(1)Hex(1)	C[+57]*3, N[+1], S[+656], T[+365]	1237.29	4	4946.12	4946.12	0	1.1	632	Specific	757.8	757.8	10.66	8.77	128	1	controllerType=0 controllerNumber=1 scan=10408	65.8248
R.AGC[+57.021]LIGAEHVN[+0.984]NSYEC[+57.021]DIPIGAGIC[+57.021]AS[+947.323]YQTQTNSPR.R	HexNAc(1)Hex(1)NeuAc(2)	C[+57]*3, N[+1], S[+947]	1218.77	4	4872.07	4872.08	0	-1.8	632	Specific	795.69	669.61	17.49	8.62	128	1	controllerType=0 controllerNumber=1 scan=10688	67.5005
R.AGC[+57.021]LIGAEHVN[+0.984]NSYEC[+57.021]DIPIGAGIC[+57.021]ASYQT[+947.323]QT[+365.132]NSPR.R	HexNAc(1)Hex(1)NeuAc(2),HexNAc(1)Hex(1)	C[+57]*3, N[+1], T[+365][+947]	1310.06	4	5237.21	5237.21	0	-0.1	632	Specific	852.32	852.32	0.14	10.72	128	1	controllerType=0 controllerNumber=1 scan=10467	66.1779
R.AGC[+57.021]LIGAEHVN[+0.984]NSYEC[+57.021]DIPIGAGIC[+57.021]ASYQT[+406.159]QT[+656.228]NSPR.R	HexNAc(2),HexNAc(1)Hex(1)NeuAc(1)	C[+57]*3, N[+1], T[+406][+656]	1247.54	4	4987.14	4987.14	0	-0.1	632	Specific	865.85	865.85	3.42	10.72	128	1	controllerType=0 controllerNumber=1 scan=9878	62.625
R.AGC[+57.021]LIGAEHVN[+0.984]NSYEC[+57.021]DIPIGAGIC[+57.021]AS[+947.323]YQTQTNSPR.R	HexNAc(1)Hex(1)NeuAc(2)	C[+57]*3, N[+1], S[+947]	1218.78	4	4872.08	4872.08	0	-0.2	632	Specific	878.15	716.24	1.55	10.72	128	1	controllerType=0 controllerNumber=1 scan=10572	66.8098
R.AGC[+57.021]LIGAEHVN[+0.984]NSYEC[+57.021]DIPIGAGIC[+57.021]ASYQT[+947.323]QTNSPR.R	HexNAc(1)Hex(1)NeuAc(2)	C[+57]*3, N[+1], T[+947]	1218.78	4	4872.09	4872.08	0	0.9	632	Specific	935.18	935.18	13.4	11.77	128	1	controllerType=0 controllerNumber=1 scan=10381	65.6613
R.AGC[+57.021]LIGAEHVN[+0.984]NSYEC[+57.021]DIPIGAGIC[+57.021]ASYQTQT[+365.132]NSPR.R	HexNAc(1)Hex(1)	C[+57]*3, N[+1], T[+365]	1073.23	4	4289.89	4289.89	0	-0.2	632	Specific	1010.61	1010.61	33.61	13.72	128	1	controllerType=0 controllerNumber=1 scan=9436	59.9325
R.AGC[+57.021]LIGAEHVN[+0.984]NSYEC[+57.021]DIPIGAGIC[+57.021]ASYQTQT[+656.228]NSPR.R	HexNAc(1)Hex(1)NeuAc(1)	C[+57]*3, N[+1], T[+656]	1146	4	4580.99	4580.99	0	0.5	632	Specific	1011.33	1011.33	13.26	13.77	128	1	controllerType=0 controllerNumber=1 scan=10101	64.003
R.AGC[+57.021]LIGAEHVN[+0.984]NSYEC[+57.021]DIPIGAGIC[+57.021]ASYQT[+947.323]QT[+365.132]NSPR.R	HexNAc(1)Hex(1)NeuAc(2),HexNAc(1)Hex(1)	C[+57]*3, N[+1], T[+365][+947]	1310.06	4	5237.22	5237.21	0	1.2	632	Specific	1059.43	1059.43	3.39	14.77	128	1	controllerType=0 controllerNumber=1 scan=10415	65.8664
R.AGC[+57.021]LIGAEHVN[+0.984]NSYEC[+57.021]DIPIGAGIC[+57.021]AS[+947.323]YQT[+947.323]QTNSPR.R	HexNAc(1)Hex(1)NeuAc(2),HexNAc(1)Hex(1)NeuAc(2)	C[+57]*3, N[+1], S[+947], T[+947]	1455.61	4	5819.41	5819.4	0	0.8	632	Specific	1072.82	861.86	10.61	14.77	128	1	controllerType=0 controllerNumber=1 scan=10669	67.3865
R.AGC[+57.021]LIGAEHVN[+0.984]NSYEC[+57.021]DIPIGAGIC[+57.021]ASYQT[+947.323]QT[+365.132]NSPR.R	HexNAc(1)Hex(1)NeuAc(2),HexNAc(1)Hex(1)	C[+57]*3, N[+1], T[+365][+947]	1310.06	4	5237.21	5237.21	0	-0.3	632	Specific	1112.29	1112.29	24.46	15.72	128	1	controllerType=0 controllerNumber=1 scan=10403	65.7957
R.AGC[+57.021]LIGAEHVN[+0.984]NSYEC[+57.021]DIPIGAGIC[+57.021]ASYQTQT[+656.228]NS[+568.212]PR.R	HexNAc(1)Hex(1)NeuAc(1),HexNAc(2)Hex(1)	C[+57]*3, N[+1], S[+568], T[+656]	1288.31	4	5150.23	5149.2	1	5.3	632	Specific	1117.76	1117.76	0	14.62	128	1	controllerType=0 controllerNumber=1 scan=9815	62.2524
R.AGC[+57.021]LIGAEHVN[+0.984]NSYEC[+57.021]DIPIGAGIC[+57.021]ASYQTQT[+203.079]NSPR.R	HexNAc(1)	C[+57]*3, N[+1], T[+203]	1032.71	4	4127.83	4127.84	0	-0.8	632	Specific	1158.92	1158.92	13.7	16.95	128	1	controllerType=0 controllerNumber=1 scan=9553	60.6712
R.AGC[+57.021]LIGAEHVN[+0.984]NSYEC[+57.021]DIPIGAGIC[+57.021]ASYQTQT[+365.132]NSPR.R	HexNAc(1)Hex(1)	C[+57]*3, N[+1], T[+365]	1073.23	4	4289.89	4289.89	0	-0.1	632	Specific	1204.33	1204.33	34.35	17.72	128	1	controllerType=0 controllerNumber=1 scan=9445	59.9874
R.AGC[+57.021]LIGAEHVN[+0.984]NSYEC[+57.021]DIPIGAGIC[+57.021]ASYQTQT[+947.323]NSPR.R	HexNAc(1)Hex(1)NeuAc(2)	C[+57]*3, N[+1], T[+947]	1218.77	4	4872.08	4872.08	0	-0.7	632	Specific	1220.82	978.45	17.23	17.95	128	1	controllerType=0 controllerNumber=1 scan=10460	66.1356
E.HVN[+0.984]NSYEC[+57.021]DIPIGAGIC[+57.021]ASYQT[+947.323]QTNSPR.R	HexNAc(1)Hex(1)NeuAc(2)	C[+57]*2, N[+1], T[+947]	1025.94	4	4100.72	4100.72	0	-0.5	640	Specific	309.03	296.9	12.81	2.35	128	1	controllerType=0 controllerNumber=1 scan=8976	57.065
E.C[+57.021]DIPIGAGIC[+57.021]ASYQTQT[+947.323]NSPR.R	HexNAc(1)Hex(1)NeuAc(2)	C[+57]*2, T[+947]	1086.13	3	3256.38	3256.39	0	-1.1	647	Specific	314.79	307.65	5.25	4.1	128	1	controllerType=0 controllerNumber=1 scan=8675	55.1763
E.C[+57.021]DIPIGAGIC[+57.021]ASYQT[+406.159]QT[+656.228]NSPR.R	HexNAc(2),HexNAc(1)Hex(1)NeuAc(1)	C[+57]*2, T[+406][+656]	1124.49	3	3371.45	3371.45	0	0.3	647	Specific	315.29	294.74	0	3.87	128	1	controllerType=0 controllerNumber=1 scan=7696	49.0958
E.C[+57.021]DIPIGAGIC[+57.021]AS[+947.323]YQT[+947.323]QT[+365.132]NSPR.R	HexNAc(1)Hex(1)NeuAc(2),HexNAc(1)Hex(1)NeuAc(2),HexNAc(1)Hex(1)	C[+57]*2, S[+947], T[+365][+947]	1142.71	4	4567.84	4568.84	-1	-0.8	647	Specific	358.24	358.24	0.75	4.15	128	1	controllerType=0 controllerNumber=1 scan=8754	55.6668
E.C[+57.021]DIPIGAGIC[+57.021]ASYQTQT[+656.228]NS[+656.228]PR.R	HexNAc(1)Hex(1)NeuAc(1),HexNAc(1)Hex(1)NeuAc(1)	C[+57]*2, S[+656], T[+656]	1207.85	3	3621.52	3621.52	0	0.5	647	Specific	409.05	409.05	13.5	4.74	128	1	controllerType=0 controllerNumber=1 scan=8470	53.8946
E.C[+57.021]DIPIGAGIC[+57.021]ASYQTQT[+656.228]NSPR.R	HexNAc(1)Hex(1)NeuAc(1)	C[+57]*2, T[+656]	989.103	3	2965.29	2965.29	0	0.6	647	Specific	446.89	437.99	12.97	4.94	128	1	controllerType=0 controllerNumber=1 scan=7824	49.8872
E.C[+57.021]DIPIGAGIC[+57.021]AS[+947.323]YQTQTNSPR.R	HexNAc(1)Hex(1)NeuAc(2)	C[+57]*2, S[+947]	1086.13	3	3256.38	3256.39	0	-1.2	647	Specific	663.22	637.1	25.67	8.39	128	1	controllerType=0 controllerNumber=1 scan=8623	54.8495

## Sheet: Table S3.5
Table S3.5 Identified trypsin and Glu-C digested intact O-glycopeptides expressed in human cells by EThcD (Repetition 2)
Peptide < ProteinMetrics Confidential >	Glycans NHFAGNa	Modification Type(s)	Observed m/z	z	Observed (M+H)	Calc. mass (M+H)	Off-by-x error	Mass error (ppm)	Starting position	Cleavage	Score	Delta	Delta Mod	|Log Prob|	# of unique peptides	Protein DB number	Scan #	Scan Time
E.N[+0.984]GTITDAVDC[+57.021]ALDPLSETKC[+57.021]T[+947.323]LK.S	HexNAc(1)Hex(1)NeuAc(2)	C[+57]*2, N[+1], T[+947]	1157.51	3	3470.52	3470.52	0	0	267	Specific	376.72	374.6	17.38	4.35	143	1	controllerType=0 controllerNumber=1 scan=11361	71.3486
R.VQPT[+656.228]ES[+365.132]IVR.F	HexNAc(1)Hex(1)NeuAc(1),HexNAc(1)Hex(1)	S[+365], T[+656]	683.983	3	2049.93	2049.93	0	0.1	305	Specific	310.62	79.73	8.18	2.7	143	1	controllerType=0 controllerNumber=1 scan=2743	17.628
R.VQPT[+656.228]ESIVR.F	HexNAc(1)Hex(1)NeuAc(1)	T[+656]	842.904	2	1684.8	1684.8	0	-0.7	305	Specific	318.51	149.38	81.29	2.04	143	1	controllerType=0 controllerNumber=1 scan=2888	18.5624
R.VQPT[+947.323]ESIVR.F	HexNAc(1)Hex(1)NeuAc(2)	T[+947]	988.452	2	1975.9	1975.9	0	0.3	305	Specific	333.07	148.51	68.81	1.73	143	1	controllerType=0 controllerNumber=1 scan=3540	22.7831
R.VQPT[+947.323]ESIVR.F	HexNAc(1)Hex(1)NeuAc(2)	T[+947]	988.452	2	1975.9	1975.9	0	-0.1	305	Specific	349.58	163.43	88.6	2.31	143	1	controllerType=0 controllerNumber=1 scan=3588	23.0931
R.VQPT[+365.132]ESIVR.F	HexNAc(1)Hex(1)	T[+365]	697.356	2	1393.7	1393.71	0	-0.8	305	Specific	398.71	274.66	80.23	2.9	143	1	controllerType=0 controllerNumber=1 scan=2276	14.571
R.VQPT[+656.228]ESIVR.F	HexNAc(1)Hex(1)NeuAc(1)	T[+656]	842.904	2	1684.8	1684.8	0	-0.1	305	Specific	411.01	218.56	107.43	2.97	143	1	controllerType=0 controllerNumber=1 scan=2939	18.8914
R.DIADTT[+947.323]DAVRDPQTLE.I	HexNAc(1)Hex(1)NeuAc(2)	T[+947]	903.058	3	2707.16	2707.16	0	0.3	553	Specific	474.28	474.28	14.87	5.28	143	1	controllerType=0 controllerNumber=1 scan=6246	39.9292
R.VYST[+947.323]GSNVFQTR.A	HexNAc(1)Hex(1)NeuAc(2)	T[+947]	769.335	3	2305.99	2305.99	0	-0.6	620	Specific	457.68	206.58	12.65	3.62	143	1	controllerType=0 controllerNumber=1 scan=4879	31.3071
R.AGC[+57.021]LIGAEHVN[+0.984]NSYEC[+57.021]DIPIGAGIC[+57.021]AS[+656.228]YQTQT[+406.159]NSPR.R	HexNAc(1)Hex(1)NeuAc(1),HexNAc(2)	C[+57]*3, N[+1], S[+656], T[+406]	1247.54	4	4987.14	4987.14	0	-1.7	632	Specific	337.78	337.78	2.24	3.41	143	1	controllerType=0 controllerNumber=1 scan=9949	62.8832
R.AGC[+57.021]LIGAEHVN[+0.984]NSYEC[+57.021]DIPIGAGIC[+57.021]ASYQT[+656.228]QT[+365.132]NSPR.R	HexNAc(1)Hex(1)NeuAc(1),HexNAc(1)Hex(1)	C[+57]*3, N[+1], T[+365][+656]	1237.28	4	4946.11	4946.12	0	-2.5	632	Specific	341.96	341.96	4.28	3.41	143	1	controllerType=0 controllerNumber=1 scan=9985	63.1031
R.AGC[+57.021]LIGAEHVN[+0.984]NSYEC[+57.021]DIPIGAGIC[+57.021]AS[+947.323]YQT[+365.132]QT[+947.323]NSPR.R	HexNAc(1)Hex(1)NeuAc(2),HexNAc(1)Hex(1),HexNAc(1)Hex(1)NeuAc(2)	C[+57]*3, N[+1], S[+947], T[+365][+947]	1237.91	5	6185.54	6184.54	1	0.3	632	Specific	343.56	343.56	3.25	3.51	143	1	controllerType=0 controllerNumber=1 scan=10880	68.486
R.AGC[+57.021]LIGAEHVN[+0.984]NSYEC[+57.021]DIPIGAGIC[+57.021]ASYQT[+947.323]QTNSPR.R	HexNAc(1)Hex(1)NeuAc(2)	C[+57]*3, N[+1], T[+947]	1218.77	4	4872.07	4872.08	0	-2	632	Specific	372.55	354.25	3.63	2.84	143	1	controllerType=0 controllerNumber=1 scan=10577	66.6659
R.AGC[+57.021]LIGAEHVN[+0.984]NS[+365.132]YEC[+57.021]DIPIGAGIC[+57.021]AS[+656.228]YQTQTNSPR.R	HexNAc(1)Hex(1),HexNAc(1)Hex(1)NeuAc(1)	C[+57]*3, N[+1], S[+365][+656]	989.83	5	4945.12	4946.12	-1	1	632	Specific	373.03	373.03	0.06	3.41	143	1	controllerType=0 controllerNumber=1 scan=10444	65.8674
R.AGC[+57.021]LIGAEHVN[+0.984]NSYEC[+57.021]DIPIGAGIC[+57.021]ASYQT[+568.212]QT[+656.228]NSPR.R	HexNAc(2)Hex(1),HexNAc(1)Hex(1)NeuAc(1)	C[+57]*3, N[+1], T[+568][+656]	1288.31	4	5150.22	5149.2	1	3	632	Specific	433.94	433.94	16.67	3.12	143	1	controllerType=0 controllerNumber=1 scan=9888	62.5086
R.AGC[+57.021]LIGAEHVN[+0.984]NS[+947.323]YEC[+57.021]DIPIGAGIC[+57.021]AS[+365.132]YQTQTNSPR.R	HexNAc(1)Hex(1)NeuAc(2),HexNAc(1)Hex(1)	C[+57]*3, N[+1], S[+365][+947]	1310.05	4	5237.19	5237.21	0	-3.9	632	Specific	484.87	484.87	32.46	4.39	143	1	controllerType=0 controllerNumber=1 scan=10318	65.1053
R.AGC[+57.021]LIGAEHVN[+0.984]NSYEC[+57.021]DIPIGAGIC[+57.021]AS[+656.228]YQT[+365.132]QTNSPR.R	HexNAc(1)Hex(1)NeuAc(1),HexNAc(1)Hex(1)	C[+57]*3, N[+1], S[+656], T[+365]	1237.28	4	4946.11	4946.12	0	-1.8	632	Specific	490.2	490.2	1.01	4.39	143	1	controllerType=0 controllerNumber=1 scan=9931	62.7746
R.AGC[+57.021]LIGAEHVN[+0.984]NSYEC[+57.021]DIPIGAGIC[+57.021]AS[+947.323]YQTQTNSPR.R	HexNAc(1)Hex(1)NeuAc(2)	C[+57]*3, N[+1], S[+947]	1218.53	4	4871.09	4872.08	-1	1.5	632	Specific	496.32	496.32	13.06	3.61	143	1	controllerType=0 controllerNumber=1 scan=9913	62.6627
R.AGC[+57.021]LIGAEHVN[+0.984]NSYEC[+57.021]DIPIGAGIC[+57.021]AS[+947.323]YQT[+365.132]QTNSPR.R	HexNAc(1)Hex(1)NeuAc(2),HexNAc(1)Hex(1)	C[+57]*3, N[+1], S[+947], T[+365]	1310.06	4	5237.21	5237.21	0	-1.5	632	Specific	506.65	506.65	1.01	4.39	143	1	controllerType=0 controllerNumber=1 scan=10590	66.7365
R.AGC[+57.021]LIGAEHVN[+0.984]NSYEC[+57.021]DIPIGAGIC[+57.021]ASYQT[+406.159]QT[+656.228]NSPR.R	HexNAc(2),HexNAc(1)Hex(1)NeuAc(1)	C[+57]*3, N[+1], T[+406][+656]	1247.29	4	4986.15	4987.14	-1	0.8	632	Specific	552.51	552.51	4.38	4.92	143	1	controllerType=0 controllerNumber=1 scan=9861	62.3529
R.AGC[+57.021]LIGAEHVN[+0.984]NS[+406.159]YEC[+57.021]DIPIGAGIC[+57.021]AS[+656.228]YQTQTNSPR.R	HexNAc(2),HexNAc(1)Hex(1)NeuAc(1)	C[+57]*3, N[+1], S[+406][+656]	998.233	5	4987.14	4987.14	0	-1.5	632	Specific	565.27	565.27	31.41	5.68	143	1	controllerType=0 controllerNumber=1 scan=9883	62.4817
R.AGC[+57.021]LIGAEHVN[+0.984]NSYEC[+57.021]DIPIGAGIC[+57.021]ASYQTQT[+406.159]NS[+365.132]PR.R	HexNAc(2),HexNAc(1)Hex(1)	C[+57]*3, N[+1], S[+365], T[+406]	1174.77	4	4696.06	4696.05	0	1.5	632	Specific	625.01	625.01	10.3	5.9	143	1	controllerType=0 controllerNumber=1 scan=9258	58.6685
R.AGC[+57.021]LIGAEHVN[+0.984]NSYEC[+57.021]DIPIGAGIC[+57.021]ASYQTQT[+947.323]NSPR.R	HexNAc(1)Hex(1)NeuAc(2)	C[+57]*3, N[+1], T[+947]	1218.78	4	4872.09	4872.08	0	2.2	632	Specific	655.2	655.2	2.27	7.05	143	1	controllerType=0 controllerNumber=1 scan=10774	67.8382
R.AGC[+57.021]LIGAEHVN[+0.984]NSYEC[+57.021]DIPIGAGIC[+57.021]AS[+947.323]YQTQTNSPR.R	HexNAc(1)Hex(1)NeuAc(2)	C[+57]*3, N[+1], S[+947]	1218.77	4	4872.08	4872.08	0	-1	632	Specific	675.87	598.97	20.9	7.87	143	1	controllerType=0 controllerNumber=1 scan=10690	67.3353
R.AGC[+57.021]LIGAEHVN[+0.984]NSYEC[+57.021]DIPIGAGIC[+57.021]ASYQT[+568.212]QT[+656.228]NSPR.R	HexNAc(2)Hex(1),HexNAc(1)Hex(1)NeuAc(1)	C[+57]*3, N[+1], T[+568][+656]	1288.31	4	5150.23	5149.2	1	4.8	632	Specific	676.24	676.24	5.62	6.66	143	1	controllerType=0 controllerNumber=1 scan=9850	62.287
R.AGC[+57.021]LIGAEHVN[+0.984]NSYEC[+57.021]DIPIGAGIC[+57.021]ASYQTQT[+365.132]NSPR.R	HexNAc(1)Hex(1)	C[+57]*3, N[+1], T[+365]	1073.23	4	4289.89	4289.89	0	-0.9	632	Specific	731.25	731.25	8.01	8.87	143	1	controllerType=0 controllerNumber=1 scan=9438	59.7876
R.AGC[+57.021]LIGAEHVNNSYEC[+57.021]DIPIGAGIC[+57.021]AS[+947.323]YQTQT[+947.323]NSPR.R	HexNAc(1)Hex(1)NeuAc(2),HexNAc(1)Hex(1)NeuAc(2)	C[+57]*3, S[+947], T[+947]	1455.36	4	5818.43	5818.42	0	0.7	632	Specific	735.9	735.9	2.24	8.78	143	1	controllerType=0 controllerNumber=1 scan=10576	66.6597
R.AGC[+57.021]LIGAEHVN[+0.984]NSYEC[+57.021]DIPIGAGIC[+57.021]ASYQTQT[+406.159]NSPR.R	HexNAc(2)	C[+57]*3, N[+1], T[+406]	1083.48	4	4330.92	4330.92	0	-0.1	632	Specific	772.29	772.29	24.02	10.03	143	1	controllerType=0 controllerNumber=1 scan=9496	60.1552
R.AGC[+57.021]LIGAEHVN[+0.984]NS[+656.228]YEC[+57.021]DIPIGAGIC[+57.021]ASYQTQT[+365.132]NSPR.R	HexNAc(1)Hex(1)NeuAc(1),HexNAc(1)Hex(1)	C[+57]*3, N[+1], S[+656], T[+365]	1237.29	4	4946.12	4946.12	0	0.4	632	Specific	778.08	778.08	0.59	9.78	143	1	controllerType=0 controllerNumber=1 scan=10435	65.8134
R.AGC[+57.021]LIGAEHVN[+0.984]NSYEC[+57.021]DIPIGAGIC[+57.021]AS[+568.212]YQT[+365.132]QTNSPR.R	HexNAc(2)Hex(1),HexNAc(1)Hex(1)	C[+57]*3, N[+1], S[+568], T[+365]	1215.54	4	4859.13	4858.1	1	5.7	632	Specific	795.64	795.64	1.01	8.66	143	1	controllerType=0 controllerNumber=1 scan=9206	58.348
R.AGC[+57.021]LIGAEHVN[+0.984]NSYEC[+57.021]DIPIGAGIC[+57.021]ASYQT[+656.228]QT[+203.079]NSPR.R	HexNAc(1)Hex(1)NeuAc(1),HexNAc(1)	C[+57]*3, N[+1], T[+203][+656]	1196.77	4	4784.07	4784.07	0	0.2	632	Specific	815.25	815.25	20.75	10.78	143	1	controllerType=0 controllerNumber=1 scan=9991	63.137
R.AGC[+57.021]LIGAEHVN[+0.984]NSYEC[+57.021]DIPIGAGIC[+57.021]AS[+947.323]YQT[+365.132]QTNSPR.R	HexNAc(1)Hex(1)NeuAc(2),HexNAc(1)Hex(1)	C[+57]*3, N[+1], S[+947], T[+365]	1309.81	4	5236.21	5237.21	-1	-0.7	632	Specific	826.73	826.73	18.64	10.87	143	1	controllerType=0 controllerNumber=1 scan=10495	66.1712
R.AGC[+57.021]LIGAEHVN[+0.984]NSYEC[+57.021]DIPIGAGIC[+57.021]ASYQTQT[+365.132]NSPR.R	HexNAc(1)Hex(1)	C[+57]*3, N[+1], T[+365]	1073.23	4	4289.89	4289.89	0	-0.5	632	Specific	827.5	827.5	10.5	11.03	143	1	controllerType=0 controllerNumber=1 scan=9454	59.8827
R.AGC[+57.021]LIGAEHVN[+0.984]NSYEC[+57.021]DIPIGAGIC[+57.021]ASYQTQT[+947.323]NSPR.R	HexNAc(1)Hex(1)NeuAc(2)	C[+57]*3, N[+1], T[+947]	1218.77	4	4872.08	4872.08	0	-0.9	632	Specific	838.81	681.07	10.37	10.87	143	1	controllerType=0 controllerNumber=1 scan=10545	66.4742
R.AGC[+57.021]LIGAEHVN[+0.984]NSYEC[+57.021]DIPIGAGIC[+57.021]ASYQTQT[+656.228]NSPR.R	HexNAc(1)Hex(1)NeuAc(1)	C[+57]*3, N[+1], T[+656]	1146	4	4580.99	4580.99	0	-0.1	632	Specific	856.24	856.24	4.99	12.03	143	1	controllerType=0 controllerNumber=1 scan=10095	63.7849
R.AGC[+57.021]LIGAEHVN[+0.984]NSYEC[+57.021]DIPIGAGIC[+57.021]AS[+947.323]YQTQT[+947.323]NSPR.R	HexNAc(1)Hex(1)NeuAc(2),HexNAc(1)Hex(1)NeuAc(2)	C[+57]*3, N[+1], S[+947], T[+947]	1455.61	4	5819.41	5819.4	0	0.6	632	Specific	904.56	781.71	9.65	12.78	143	1	controllerType=0 controllerNumber=1 scan=10707	67.436
R.AGC[+57.021]LIGAEHVN[+0.984]NSYEC[+57.021]DIPIGAGIC[+57.021]AS[+947.323]YQTQTNSPR.R	HexNAc(1)Hex(1)NeuAc(2)	C[+57]*3, N[+1], S[+947]	1218.78	4	4872.08	4872.08	0	0	632	Specific	940.11	940.11	11.25	13.03	143	1	controllerType=0 controllerNumber=1 scan=10381	65.4937
R.AGC[+57.021]LIGAEHVN[+0.984]NSYEC[+57.021]DIPIGAGIC[+57.021]ASYQT[+947.323]QT[+365.132]NSPR.R	HexNAc(1)Hex(1)NeuAc(2),HexNAc(1)Hex(1)	C[+57]*3, N[+1], T[+365][+947]	1310.06	4	5237.22	5237.21	0	1.6	632	Specific	940.3	940.3	13.73	11.9	143	1	controllerType=0 controllerNumber=1 scan=10297	64.9747
R.AGC[+57.021]LIGAEHVN[+0.984]NSYEC[+57.021]DIPIGAGIC[+57.021]ASYQTQT[+656.228]NSPR.R	HexNAc(1)Hex(1)NeuAc(1)	C[+57]*3, N[+1], T[+656]	1146.25	4	4581.97	4580.99	1	-4.7	632	Specific	952.11	952.11	3.05	13.68	143	1	controllerType=0 controllerNumber=1 scan=10034	63.4052
R.AGC[+57.021]LIGAEHVN[+0.984]NSYEC[+57.021]DIPIGAGIC[+57.021]ASYQTQTNS[+656.228]PR.R	HexNAc(1)Hex(1)NeuAc(1)	C[+57]*3, N[+1], S[+656]	1146.25	4	4581.98	4580.99	1	-2.1	632	Specific	1013.27	1013.27	0.74	14.68	143	1	controllerType=0 controllerNumber=1 scan=10026	63.3534
R.AGC[+57.021]LIGAEHVN[+0.984]NSYEC[+57.021]DIPIGAGIC[+57.021]ASYQT[+947.323]QT[+365.132]NSPR.R	HexNAc(1)Hex(1)NeuAc(2),HexNAc(1)Hex(1)	C[+57]*3, N[+1], T[+365][+947]	1310.06	4	5237.21	5237.21	0	-0.5	632	Specific	1017.4	1017.4	22.97	14.87	143	1	controllerType=0 controllerNumber=1 scan=10433	65.805
R.AGC[+57.021]LIGAEHVN[+0.984]NSYEC[+57.021]DIPIGAGIC[+57.021]ASYQTQT[+947.323]NSPR.R	HexNAc(1)Hex(1)NeuAc(2)	C[+57]*3, N[+1], T[+947]	1218.77	4	4872.07	4872.08	0	-2	632	Specific	1027.54	813.5	1.48	14.68	143	1	controllerType=0 controllerNumber=1 scan=10574	66.6476
R.AGC[+57.021]LIGAEHVN[+0.984]NSYEC[+57.021]DIPIGAGIC[+57.021]ASYQT[+656.228]QTNSPR.R	HexNAc(1)Hex(1)NeuAc(1)	C[+57]*3, N[+1], T[+656]	1146	4	4580.98	4580.99	0	-0.9	632	Specific	1031.84	851.78	9.39	14.87	143	1	controllerType=0 controllerNumber=1 scan=10500	66.2035
R.AGC[+57.021]LIGAEHVN[+0.984]NSYEC[+57.021]DIPIGAGIC[+57.021]ASYQTQT[+947.323]NSPR.R	HexNAc(1)Hex(1)NeuAc(2)	C[+57]*3, N[+1], T[+947]	1218.77	4	4872.08	4872.08	0	-1	632	Specific	1041.37	858.1	7.52	14.87	143	1	controllerType=0 controllerNumber=1 scan=10622	66.9238
R.AGC[+57.021]LIGAEHVN[+0.984]NSYEC[+57.021]DIPIGAGIC[+57.021]ASYQTQT[+656.228]NSPR.R	HexNAc(1)Hex(1)NeuAc(1)	C[+57]*3, N[+1], T[+656]	1146	4	4580.99	4580.99	0	0.1	632	Specific	1044.04	1044.04	20.63	15.03	143	1	controllerType=0 controllerNumber=1 scan=10102	63.827
R.AGC[+57.021]LIGAEHVN[+0.984]NSYEC[+57.021]DIPIGAGIC[+57.021]ASYQT[+656.228]QT[+568.212]NSPR.R	HexNAc(1)Hex(1)NeuAc(1),HexNAc(2)Hex(1)	C[+57]*3, N[+1], T[+568][+656]	1288.31	4	5150.23	5149.2	1	5.7	632	Specific	1088.97	1088.97	0	14.66	143	1	controllerType=0 controllerNumber=1 scan=9831	62.1775
R.AGC[+57.021]LIGAEHVN[+0.984]NSYEC[+57.021]DIPIGAGIC[+57.021]ASYQTQT[+365.132]NS[+656.228]PR.R	HexNAc(1)Hex(1),HexNAc(1)Hex(1)NeuAc(1)	C[+57]*3, N[+1], S[+656], T[+365]	1237.29	4	4946.12	4946.12	0	0	632	Specific	1117.49	1117.49	1.71	17.03	143	1	controllerType=0 controllerNumber=1 scan=9867	62.3878
R.AGC[+57.021]LIGAEHVN[+0.984]NSYEC[+57.021]DIPIGAGIC[+57.021]ASYQTQT[+656.228]NSPR.R	HexNAc(1)Hex(1)NeuAc(1)	C[+57]*3, N[+1], T[+656]	1146	4	4580.98	4580.99	0	-0.9	632	Specific	1123.91	872.89	1.42	16.87	143	1	controllerType=0 controllerNumber=1 scan=9974	63.0378
R.AGC[+57.021]LIGAEHVN[+0.984]NSYEC[+57.021]DIPIGAGIC[+57.021]ASYQT[+656.228]QT[+406.159]NSPR.R	HexNAc(1)Hex(1)NeuAc(1),HexNAc(2)	C[+57]*3, N[+1], T[+406][+656]	1247.54	4	4987.14	4987.14	0	-0.5	632	Specific	1185.64	1185.64	0	17.87	143	1	controllerType=0 controllerNumber=1 scan=9878	62.4492
R.AGC[+57.021]LIGAEHVN[+0.984]NSYEC[+57.021]DIPIGAGIC[+57.021]ASYQTQT[+947.323]NSPR.R	HexNAc(1)Hex(1)NeuAc(2)	C[+57]*3, N[+1], T[+947]	1218.77	4	4872.07	4872.08	0	-1.3	632	Specific	1206.55	959.92	12.59	18.68	143	1	controllerType=0 controllerNumber=1 scan=10480	66.0813
R.AGC[+57.021]LIGAEHVN[+0.984]NSYEC[+57.021]DIPIGAGIC[+57.021]ASYQTQT[+203.079]NSPR.R	HexNAc(1)	C[+57]*3, N[+1], T[+203]	1032.71	4	4127.84	4127.84	0	-0.3	632	Specific	1211.5	1211.5	12.27	19.03	143	1	controllerType=0 controllerNumber=1 scan=9563	60.5745
E.HVN[+0.984]NSYEC[+57.021]DIPIGAGIC[+57.021]ASYQT[+947.323]QTNSPR.R	HexNAc(1)Hex(1)NeuAc(2)	C[+57]*2, N[+1], T[+947]	1025.93	4	4100.72	4100.72	0	-1.3	640	Specific	346.22	346.22	3.25	2.96	143	1	controllerType=0 controllerNumber=1 scan=8980	56.9326
E.C[+57.021]DIPIGAGIC[+57.021]ASYQT[+406.159]QT[+656.228]NSPR.R	HexNAc(2),HexNAc(1)Hex(1)NeuAc(1)	C[+57]*2, T[+406][+656]	1124.49	3	3371.45	3371.45	0	-0.9	647	Specific	349.18	349.18	0	3.93	143	1	controllerType=0 controllerNumber=1 scan=7712	49.0295
E.C[+57.021]DIPIGAGIC[+57.021]ASYQTQT[+656.228]NSPR.R	HexNAc(1)Hex(1)NeuAc(1)	C[+57]*2, T[+656]	989.102	3	2965.29	2965.29	0	0.1	647	Specific	445.16	445.16	28.39	5.02	143	1	controllerType=0 controllerNumber=1 scan=7819	49.6938
E.C[+57.021]DIPIGAGIC[+57.021]ASYQTQT[+656.228]NS[+656.228]PR.R	HexNAc(1)Hex(1)NeuAc(1),HexNAc(1)Hex(1)NeuAc(1)	C[+57]*2, S[+656], T[+656]	1207.85	3	3621.52	3621.52	0	0.6	647	Specific	465.76	465.76	6.12	4.76	143	1	controllerType=0 controllerNumber=1 scan=8487	53.8417
E.C[+57.021]DIPIGAGIC[+57.021]ASYQTQT[+656.228]NSPR.R	HexNAc(1)Hex(1)NeuAc(1)	C[+57]*2, T[+656]	989.102	3	2965.29	2965.29	0	-0.3	647	Specific	501.29	501.29	33.54	5.07	143	1	controllerType=0 controllerNumber=1 scan=7833	49.7802
E.C[+57.021]DIPIGAGIC[+57.021]AS[+947.323]YQTQTNSPR.R	HexNAc(1)Hex(1)NeuAc(2)	C[+57]*2, S[+947]	1086.14	3	3256.39	3256.39	0	1	647	Specific	539.78	522.39	37.02	4.4	143	1	controllerType=0 controllerNumber=1 scan=8625	54.709
E.C[+57.021]DIPIGAGIC[+57.021]AS[+947.323]YQTQTNSPR.R	HexNAc(1)Hex(1)NeuAc(2)	C[+57]*2, S[+947]	1086.13	3	3256.39	3256.39	0	0.1	647	Specific	688.9	667.12	5.53	8.37	143	1	controllerType=0 controllerNumber=1 scan=8645	54.8304

## Sheet: Table S3.6
Table S3.6 Identified trypsin and Glu-C digested intact O-glycopeptides expressed in human cells by EThcD (Repetition 3)
Peptide < ProteinMetrics Confidential >	Glycans NHFAGNa	Modification Type(s)	Observed m/z	z	Observed (M+H)	Calc. mass (M+H)	Off-by-x error	Mass error (ppm)	Starting position	Cleavage	Score	Delta	Delta Mod	|Log Prob|	# of unique peptides	Protein DB number	Scan #	Scan Time
E.N[+0.984]GTITDAVDC[+57.021]ALDPLSETKC[+57.021]T[+947.323]LK.S	HexNAc(1)Hex(1)NeuAc(2)	C[+57]*2, N[+1], T[+947]	1157.51	3	3470.51	3470.52	0	-2.6	267	Specific	343.24	290.14	13.46	2.69	133	1	controllerType=0 controllerNumber=1 scan=11353	71.3442
R.VQPT[+947.323]ESIVR.F	HexNAc(1)Hex(1)NeuAc(2)	T[+947]	988.452	2	1975.9	1975.9	0	-0.4	305	Specific	371.82	152.45	71.66	2.39	133	1	controllerType=0 controllerNumber=1 scan=3589	23.1301
R.VQPT[+656.228]ESIVR.F	HexNAc(1)Hex(1)NeuAc(1)	T[+656]	842.904	2	1684.8	1684.8	0	-0.4	305	Specific	375.75	213.89	107.62	2.95	133	1	controllerType=0 controllerNumber=1 scan=2939	18.8833
R.VQPT[+365.132]ESIVR.F	HexNAc(1)Hex(1)	T[+365]	697.356	2	1393.7	1393.71	0	-0.8	305	Specific	388.82	256.54	79.27	2.78	133	1	controllerType=0 controllerNumber=1 scan=2278	14.567
R.DIADTT[+947.323]DAVRDPQTLE.I	HexNAc(1)Hex(1)NeuAc(2)	T[+947]	903.057	3	2707.16	2707.16	0	-0.4	553	Specific	487.64	487.64	15.39	5.37	133	1	controllerType=0 controllerNumber=1 scan=6236	39.9534
R.VYST[+947.323]GSNVFQTR.A	HexNAc(1)Hex(1)NeuAc(2)	T[+947]	769.335	3	2305.99	2305.99	0	-0.9	620	Specific	376.32	169.27	7.78	3.15	133	1	controllerType=0 controllerNumber=1 scan=4882	31.3786
R.AGC[+57.021]LIGAEHVN[+0.984]NSYEC[+57.021]DIPIGAGIC[+57.021]ASYQTQT[+947.323]NSPR.R	HexNAc(1)Hex(1)NeuAc(2)	C[+57]*3, N[+1], T[+947]	1218.77	4	4872.08	4872.08	0	-1.1	632	Specific	393.26	387.57	2.28	3.42	133	1	controllerType=0 controllerNumber=1 scan=11931	74.9427
R.AGC[+57.021]LIGAEHVN[+0.984]NSYEC[+57.021]DIPIGAGIC[+57.021]AS[+947.323]YQTQTNSPR.R	HexNAc(1)Hex(1)NeuAc(2)	C[+57]*3, N[+1], S[+947]	1218.52	4	4871.07	4872.08	-1	-1.2	632	Specific	398.04	398.04	2.09	3.42	133	1	controllerType=0 controllerNumber=1 scan=10753	67.7494
R.AGC[+57.021]LIGAEHVN[+0.984]NS[+406.159]YEC[+57.021]DIPIGAGIC[+57.021]ASYQTQT[+365.132]NSPR.R	HexNAc(2),HexNAc(1)Hex(1)	C[+57]*3, N[+1], S[+406], T[+365]	1174.77	4	4696.05	4696.05	0	-0.4	632	Specific	410.99	410.99	1.01	3.63	133	1	controllerType=0 controllerNumber=1 scan=9228	58.5313
R.AGC[+57.021]LIGAEHVN[+0.984]NSYEC[+57.021]DIPIGAGIC[+57.021]ASYQT[+406.159]QT[+656.228]NSPR.R	HexNAc(2),HexNAc(1)Hex(1)NeuAc(1)	C[+57]*3, N[+1], T[+406][+656]	1247.79	4	4988.13	4987.14	1	-2.9	632	Specific	415.8	415.8	6.55	3.29	133	1	controllerType=0 controllerNumber=1 scan=9912	62.7105
R.AGC[+57.021]LIGAEHVN[+0.984]NSYEC[+57.021]DIPIGAGIC[+57.021]AS[+947.323]YQTQTNSPR.R	HexNAc(1)Hex(1)NeuAc(2)	C[+57]*3, N[+1], S[+947]	1218.78	4	4872.08	4872.08	0	-0.6	632	Specific	424.62	409.11	18.54	3.63	133	1	controllerType=0 controllerNumber=1 scan=10737	67.6526
R.AGC[+57.021]LIGAEHVN[+0.984]NSYEC[+57.021]DIPIGAGIC[+57.021]AS[+947.323]YQT[+365.132]QTNSPR.R	HexNAc(1)Hex(1)NeuAc(2),HexNAc(1)Hex(1)	C[+57]*3, N[+1], S[+947], T[+365]	1310.06	4	5237.21	5237.21	0	0.1	632	Specific	424.93	424.93	3.38	3.62	133	1	controllerType=0 controllerNumber=1 scan=10428	65.8089
R.AGC[+57.021]LIGAEHVN[+0.984]NSYEC[+57.021]DIPIGAGIC[+57.021]AS[+947.323]YQTQTNSPR.R	HexNAc(1)Hex(1)NeuAc(2)	C[+57]*3, N[+1], S[+947]	1218.53	4	4871.08	4872.08	-1	1.1	632	Specific	450.76	450.76	29.96	3.51	133	1	controllerType=0 controllerNumber=1 scan=10810	68.0993
R.AGC[+57.021]LIGAEHVN[+0.984]NSYEC[+57.021]DIPIGAGIC[+57.021]ASYQTQT[+656.228]NSPR.R	HexNAc(1)Hex(1)NeuAc(1)	C[+57]*3, N[+1], T[+656]	1146.25	4	4581.99	4580.99	1	-0.1	632	Specific	459.33	459.33	4.99	3.87	133	1	controllerType=0 controllerNumber=1 scan=10030	63.431
R.AGC[+57.021]LIGAEHVN[+0.984]NSYEC[+57.021]DIPIGAGIC[+57.021]ASYQTQT[+406.159]NSPR.R	HexNAc(2)	C[+57]*3, N[+1], T[+406]	1083.49	4	4330.92	4330.92	0	0.8	632	Specific	467.84	467.84	3.07	3.51	133	1	controllerType=0 controllerNumber=1 scan=9475	60.0684
R.AGC[+57.021]LIGAEHVN[+0.984]NSYEC[+57.021]DIPIGAGIC[+57.021]ASYQTQTNS[+656.228]PR.R	HexNAc(1)Hex(1)NeuAc(1)	C[+57]*3, N[+1], S[+656]	917.003	5	4580.98	4580.99	0	-0.4	632	Specific	475.79	475.79	1.16	3.87	133	1	controllerType=0 controllerNumber=1 scan=9949	62.9365
R.AGC[+57.021]LIGAEHVN[+0.984]NS[+365.132]YEC[+57.021]DIPIGAGIC[+57.021]AS[+656.228]YQT[+365.132]QTNSPR.R	HexNAc(1)Hex(1),HexNAc(1)Hex(1)NeuAc(1),HexNAc(1)Hex(1)	C[+57]*3, N[+1], S[+365][+656], T[+365]	1328.32	4	5310.25	5311.25	-1	0.6	632	Specific	482.08	482.08	1.01	4.05	133	1	controllerType=0 controllerNumber=1 scan=10404	65.657
R.AGC[+57.021]LIGAEHVN[+0.984]NS[+656.228]YEC[+57.021]DIPIGAGIC[+57.021]ASYQTQTNSPR.R	HexNAc(1)Hex(1)NeuAc(1)	C[+57]*3, N[+1], S[+656]	1146	4	4580.98	4580.99	0	-0.9	632	Specific	484.36	421.42	7.86	3.72	133	1	controllerType=0 controllerNumber=1 scan=10437	65.8577
R.AGC[+57.021]LIGAEHVN[+0.984]NSYEC[+57.021]DIPIGAGIC[+57.021]AS[+947.323]YQT[+365.132]QTNSPR.R	HexNAc(1)Hex(1)NeuAc(2),HexNAc(1)Hex(1)	C[+57]*3, N[+1], S[+947], T[+365]	1310.31	4	5238.22	5237.21	1	0.1	632	Specific	508.18	508.18	1.01	4.05	133	1	controllerType=0 controllerNumber=1 scan=10550	66.5237
R.AGC[+57.021]LIGAEHVN[+0.984]NSYEC[+57.021]DIPIGAGIC[+57.021]AS[+947.323]YQTQTNSPR.R	HexNAc(1)Hex(1)NeuAc(2)	C[+57]*3, N[+1], S[+947]	1218.78	4	4872.08	4872.08	0	-0.2	632	Specific	518.65	518.65	18.02	4.05	133	1	controllerType=0 controllerNumber=1 scan=11940	74.9985
R.AGC[+57.021]LIGAEHVN[+0.984]NSYEC[+57.021]DIPIGAGIC[+57.021]AS[+947.323]YQT[+365.132]QTNSPR.R	HexNAc(1)Hex(1)NeuAc(2),HexNAc(1)Hex(1)	C[+57]*3, N[+1], S[+947], T[+365]	1310.06	4	5237.2	5237.21	0	-1.8	632	Specific	530.79	530.79	1.01	3.94	133	1	controllerType=0 controllerNumber=1 scan=10545	66.4985
R.AGC[+57.021]LIGAEHVN[+0.984]NSYEC[+57.021]DIPIGAGIC[+57.021]ASYQTQT[+203.079]NSPR.R	HexNAc(1)	C[+57]*3, N[+1], T[+203]	1376.62	3	4127.84	4127.84	0	-0.4	632	Specific	550.03	550.03	7.51	4.54	133	1	controllerType=0 controllerNumber=1 scan=9534	60.4448
R.AGC[+57.021]LIGAEHVN[+0.984]NSYEC[+57.021]DIPIGAGIC[+57.021]AS[+947.323]YQT[+365.132]QTNSPR.R	HexNAc(1)Hex(1)NeuAc(2),HexNAc(1)Hex(1)	C[+57]*3, N[+1], S[+947], T[+365]	1309.81	4	5236.21	5237.21	-1	0.4	632	Specific	571.25	571.25	1.01	5.18	133	1	controllerType=0 controllerNumber=1 scan=10511	66.287
R.AGC[+57.021]LIGAEHVN[+0.984]NSYEC[+57.021]DIPIGAGIC[+57.021]ASYQT[+568.212]QT[+656.228]NSPR.R	HexNAc(2)Hex(1),HexNAc(1)Hex(1)NeuAc(1)	C[+57]*3, N[+1], T[+568][+656]	1288.31	4	5150.23	5149.2	1	5.7	632	Specific	586.24	586.24	0	3.78	133	1	controllerType=0 controllerNumber=1 scan=9815	62.1352
R.AGC[+57.021]LIGAEHVN[+0.984]NSYEC[+57.021]DIPIGAGIC[+57.021]AS[+947.323]YQTQTNSPR.R	HexNAc(1)Hex(1)NeuAc(2)	C[+57]*3, N[+1], S[+947]	1218.77	4	4872.08	4872.08	0	-1.1	632	Specific	607.34	537.23	9.8	5.84	133	1	controllerType=0 controllerNumber=1 scan=10669	67.2435
R.AGC[+57.021]LIGAEHVN[+0.984]NSYEC[+57.021]DIPIGAGIC[+57.021]AS[+947.323]YQTQTNSPR.R	HexNAc(1)Hex(1)NeuAc(2)	C[+57]*3, N[+1], S[+947]	1218.78	4	4872.09	4872.08	0	1.4	632	Specific	679.12	679.12	15.06	6.82	133	1	controllerType=0 controllerNumber=1 scan=10595	66.7955
R.AGC[+57.021]LIGAEHVN[+0.984]NSYEC[+57.021]DIPIGAGIC[+57.021]AS[+656.228]YQT[+947.323]QT[+656.228]NSPR.R	HexNAc(1)Hex(1)NeuAc(1),HexNAc(1)Hex(1)NeuAc(2),HexNAc(1)Hex(1)NeuAc(1)	C[+57]*3, N[+1], S[+656], T[+656][+947]	1546.89	4	6184.54	6184.54	0	0.3	632	Specific	718.88	718.88	7.08	8.18	133	1	controllerType=0 controllerNumber=1 scan=10653	67.1474
R.AGC[+57.021]LIGAEHVN[+0.984]NSYEC[+57.021]DIPIGAGIC[+57.021]AS[+947.323]YQTQTNSPR.R	HexNAc(1)Hex(1)NeuAc(2)	C[+57]*3, N[+1], S[+947]	1218.77	4	4872.07	4872.08	0	-1.4	632	Specific	726.28	617.96	8.27	7.84	133	1	controllerType=0 controllerNumber=1 scan=10647	67.1081
R.AGC[+57.021]LIGAEHVN[+0.984]NSYEC[+57.021]DIPIGAGIC[+57.021]AS[+656.228]YQTQT[+365.132]NSPR.R	HexNAc(1)Hex(1)NeuAc(1),HexNAc(1)Hex(1)	C[+57]*3, N[+1], S[+656], T[+365]	1237.04	4	4945.13	4946.12	-1	2.5	632	Specific	756.64	756.64	2.23	8.08	133	1	controllerType=0 controllerNumber=1 scan=10423	65.7756
R.AGC[+57.021]LIGAEHVN[+0.984]NSYEC[+57.021]DIPIGAGIC[+57.021]ASYQT[+656.228]QTNSPR.R	HexNAc(1)Hex(1)NeuAc(1)	C[+57]*3, N[+1], T[+656]	1146	4	4580.98	4580.99	0	-1.3	632	Specific	762.6	661.6	10.98	8.84	133	1	controllerType=0 controllerNumber=1 scan=9993	63.2015
R.AGC[+57.021]LIGAEHVN[+0.984]NSYEC[+57.021]DIPIGAGIC[+57.021]AS[+947.323]YQT[+947.323]QTNSPR.R	HexNAc(1)Hex(1)NeuAc(2),HexNAc(1)Hex(1)NeuAc(2)	C[+57]*3, N[+1], S[+947], T[+947]	1455.61	4	5819.4	5819.4	0	-0.8	632	Specific	804.75	724.51	1.29	9.84	133	1	controllerType=0 controllerNumber=1 scan=10700	67.425
R.AGC[+57.021]LIGAEHVN[+0.984]NSYEC[+57.021]DIPIGAGIC[+57.021]ASYQT[+656.228]QTNSPR.R	HexNAc(1)Hex(1)NeuAc(1)	C[+57]*3, N[+1], T[+656]	1146	4	4580.98	4580.99	0	-0.6	632	Specific	807.17	807.17	7.17	10.18	133	1	controllerType=0 controllerNumber=1 scan=10103	63.8877
R.AGC[+57.021]LIGAEHVN[+0.984]NSYEC[+57.021]DIPIGAGIC[+57.021]ASYQT[+568.212]QT[+365.132]NSPR.R	HexNAc(2)Hex(1),HexNAc(1)Hex(1)	C[+57]*3, N[+1], T[+365][+568]	1215.54	4	4859.14	4858.1	1	7	632	Specific	826.2	826.2	4.6	8.78	133	1	controllerType=0 controllerNumber=1 scan=9195	58.3202
R.AGC[+57.021]LIGAEHVN[+0.984]NSYEC[+57.021]DIPIGAGIC[+57.021]ASYQT[+656.228]QT[+203.079]NSPR.R	HexNAc(1)Hex(1)NeuAc(1),HexNAc(1)	C[+57]*3, N[+1], T[+203][+656]	1196.77	4	4784.07	4784.07	0	0.2	632	Specific	830.66	830.66	11.54	10.18	133	1	controllerType=0 controllerNumber=1 scan=9966	63.0375
R.AGC[+57.021]LIGAEHVN[+0.984]NSYEC[+57.021]DIPIGAGIC[+57.021]ASYQT[+947.323]QT[+365.132]NSPR.R	HexNAc(1)Hex(1)NeuAc(2),HexNAc(1)Hex(1)	C[+57]*3, N[+1], T[+365][+947]	1310.06	4	5237.21	5237.21	0	0	632	Specific	1031.06	1031.06	13.7	14.18	133	1	controllerType=0 controllerNumber=1 scan=10430	65.8167
R.AGC[+57.021]LIGAEHVN[+0.984]NSYEC[+57.021]DIPIGAGIC[+57.021]ASYQTQT[+947.323]NSPR.R	HexNAc(1)Hex(1)NeuAc(2)	C[+57]*3, N[+1], T[+947]	1218.78	4	4872.08	4872.08	0	-0.4	632	Specific	1099.89	886.35	4.86	15.18	133	1	controllerType=0 controllerNumber=1 scan=10378	65.5002
R.AGC[+57.021]LIGAEHVN[+0.984]NSYEC[+57.021]DIPIGAGIC[+57.021]ASYQTQT[+947.323]NSPR.R	HexNAc(1)Hex(1)NeuAc(2)	C[+57]*3, N[+1], T[+947]	1218.78	4	4872.09	4872.08	0	0.8	632	Specific	1128.69	1128.69	8.74	15.82	133	1	controllerType=0 controllerNumber=1 scan=10484	66.1381
R.AGC[+57.021]LIGAEHVN[+0.984]NSYEC[+57.021]DIPIGAGIC[+57.021]ASYQT[+406.159]QT[+656.228]NSPR.R	HexNAc(2),HexNAc(1)Hex(1)NeuAc(1)	C[+57]*3, N[+1], T[+406][+656]	1247.54	4	4987.14	4987.14	0	-1.2	632	Specific	1151.69	1151.69	9.23	16.84	133	1	controllerType=0 controllerNumber=1 scan=9852	62.3519
R.AGC[+57.021]LIGAEHVN[+0.984]NSYEC[+57.021]DIPIGAGIC[+57.021]ASYQT[+656.228]QT[+365.132]NSPR.R	HexNAc(1)Hex(1)NeuAc(1),HexNAc(1)Hex(1)	C[+57]*3, N[+1], T[+365][+656]	1237.29	4	4946.12	4946.12	0	0.4	632	Specific	1155.46	1155.46	11.2	17.18	133	1	controllerType=0 controllerNumber=1 scan=9833	62.2407
R.AGC[+57.021]LIGAEHVN[+0.984]NSYEC[+57.021]DIPIGAGIC[+57.021]ASYQTQT[+656.228]NSPR.R	HexNAc(1)Hex(1)NeuAc(1)	C[+57]*3, N[+1], T[+656]	1146	4	4580.99	4580.99	0	0.3	632	Specific	1155.87	1155.87	20.58	17.18	133	1	controllerType=0 controllerNumber=1 scan=9939	62.875
R.AGC[+57.021]LIGAEHVN[+0.984]NSYEC[+57.021]DIPIGAGIC[+57.021]ASYQTQT[+203.079]NSPR.R	HexNAc(1)	C[+57]*3, N[+1], T[+203]	1032.71	4	4127.84	4127.84	0	0.1	632	Specific	1190.46	1190.46	34.24	17.18	133	1	controllerType=0 controllerNumber=1 scan=9536	60.4527
R.AGC[+57.021]LIGAEHVN[+0.984]NSYEC[+57.021]DIPIGAGIC[+57.021]ASYQTQT[+947.323]NSPR.R	HexNAc(1)Hex(1)NeuAc(2)	C[+57]*3, N[+1], T[+947]	1218.78	4	4872.08	4872.08	0	0.6	632	Specific	1205.58	1205.58	6.05	18.18	133	1	controllerType=0 controllerNumber=1 scan=10469	66.0505
R.AGC[+57.021]LIGAEHVN[+0.984]NSYEC[+57.021]DIPIGAGIC[+57.021]ASYQTQT[+365.132]NSPR.R	HexNAc(1)Hex(1)	C[+57]*3, N[+1], T[+365]	1073.23	4	4289.89	4289.89	0	-0.4	632	Specific	1231.9	1231.9	4.31	18.18	133	1	controllerType=0 controllerNumber=1 scan=9424	59.7527
E.HVN[+0.984]NSYEC[+57.021]DIPIGAGIC[+57.021]ASYQT[+947.323]QTNSPR.R	HexNAc(1)Hex(1)NeuAc(2)	C[+57]*2, N[+1], T[+947]	1367.58	3	4100.72	4100.72	0	-0.3	640	Specific	322.37	322.37	0.14	3.15	133	1	controllerType=0 controllerNumber=1 scan=8964	56.867
E.C[+57.021]DIPIGAGIC[+57.021]ASYQT[+365.132]QT[+656.228]NSPR.R	HexNAc(1)Hex(1),HexNAc(1)Hex(1)NeuAc(1)	C[+57]*2, T[+365][+656]	1110.81	3	3330.43	3330.42	0	0.3	647	Specific	304.69	304.69	4.18	3.57	133	1	controllerType=0 controllerNumber=1 scan=7653	48.7257
E.C[+57.021]DIPIGAGIC[+57.021]AS[+947.323]YQT[+947.323]QTNSPR.R	HexNAc(1)Hex(1)NeuAc(2),HexNAc(1)Hex(1)NeuAc(2)	C[+57]*2, S[+947], T[+947]	1051.68	4	4203.7	4203.71	0	-1.8	647	Specific	323.95	323.95	4.06	3.48	133	1	controllerType=0 controllerNumber=1 scan=8925	56.6241
E.C[+57.021]DIPIGAGIC[+57.021]ASYQT[+406.159]QT[+656.228]NSPR.R	HexNAc(2),HexNAc(1)Hex(1)NeuAc(1)	C[+57]*2, T[+406][+656]	1124.49	3	3371.45	3371.45	0	0.1	647	Specific	339.25	339.25	4.73	3.81	133	1	controllerType=0 controllerNumber=1 scan=7678	48.8733
E.C[+57.021]DIPIGAGIC[+57.021]AS[+656.228]YQTQTNSPR.R	HexNAc(1)Hex(1)NeuAc(1)	C[+57]*2, S[+656]	989.103	3	2965.3	2965.29	0	1	647	Specific	493.52	493.52	4.59	4.54	133	1	controllerType=0 controllerNumber=1 scan=7804	49.6453
E.C[+57.021]DIPIGAGIC[+57.021]AS[+947.323]YQT[+365.132]QTNSPR.R	HexNAc(1)Hex(1)NeuAc(2),HexNAc(1)Hex(1)	C[+57]*2, S[+947], T[+365]	1207.85	3	3621.52	3621.52	0	0.7	647	Specific	540.78	540.78	5.76	5.12	133	1	controllerType=0 controllerNumber=1 scan=8479	53.8319
E.C[+57.021]DIPIGAGIC[+57.021]AS[+947.323]YQTQTNSPR.R	HexNAc(1)Hex(1)NeuAc(2)	C[+57]*2, S[+947]	1086.13	3	3256.39	3256.39	0	-0.4	647	Specific	684.16	636.56	12.04	8.03	133	1	controllerType=0 controllerNumber=1 scan=8619	54.7101

## Sheet: Table S3.7
Table S3.7 Identified trypsin digested intact O-glycopeptides expressed in insect cells by EThcD (Repetition 1)
Peptide < ProteinMetrics Confidential >	Glycans NHFAGNa	Modification Type(s)	Observed m/z	z	Observed (M+H)	Calc. mass (M+H)	Off-by-x error	Mass error (ppm)	Starting position	Cleavage	Score	Delta	Delta Mod	|Log Prob|	# of unique peptides	Protein DB number	Scan #	Scan Time
R.FDNPVLPFNDGVYFAST[+365.132]EKSNIIR.G	HexNAc(1)Hex(1)	T[+365]	1036.84	3	3108.51	3108.5	0	0.2	64	Specific	411.37	411.37	10.62	5.54	100	1	controllerType=0 controllerNumber=1 scan=10819	68.5254
K.YNEN[+0.984]GTITDAVDC[+57.021]ALDPLS[+947.323]ETKC[+57.021]TLK.S	HexNAc(1)Hex(1)NeuAc(2)	C[+57]*2, N[+1], S[+947]	1292.89	3	3876.67	3876.67	0	0.1	264	Specific	574.82	414.65	5.13	6.82	100	1	controllerType=0 controllerNumber=1 scan=11332	71.7679
R.VQPT[+947.323]ESIVR.F	HexNAc(1)Hex(1)NeuAc(2)	T[+947]	988.452	2	1975.9	1975.9	0	0.1	305	Specific	312.02	119.76	55.21	2.04	100	1	controllerType=0 controllerNumber=1 scan=3598	22.9961
R.VQPT[+947.323]ESIVR.F	HexNAc(1)Hex(1)NeuAc(2)	T[+947]	988.452	2	1975.9	1975.9	0	0.1	305	Specific	384.3	166.16	79.85	2.77	100	1	controllerType=0 controllerNumber=1 scan=3646	23.3047
R.VQPT[+365.132]ESIVR.F	HexNAc(1)Hex(1)	T[+365]	697.356	2	1393.71	1393.71	0	0	305	Specific	437.13	255.11	78.77	3.46	100	1	controllerType=0 controllerNumber=1 scan=2319	14.7776
R.DIADT[+365.132]TDAVR.D	HexNAc(1)Hex(1)	T[+365]	721.33	2	1441.65	1441.65	0	-0.3	553	Specific	432.58	362.94	2.88	6.16	100	1	controllerType=0 controllerNumber=1 scan=2322	14.7995
R.AGC[+57.021]LIGAEHVNNS[+656.228]YEC[+57.021]DIPIGAGIC[+57.021]AS[+365.132]YQTQTNSPR.R	HexNAc(1)Hex(1)NeuAc(1),HexNAc(1)Hex(1)	C[+57]*3, S[+365][+656]	1237.29	4	4946.15	4945.13	1	2.4	632	Specific	318.88	318.88	5.51	2.65	100	1	controllerType=0 controllerNumber=1 scan=9047	57.3133
R.AGC[+57.021]LIGAEHVN[+0.984]NSYEC[+57.021]DIPIGAGIC[+57.021]ASYQTQT[+656.228]NS[+656.228]PR.R	HexNAc(1)Hex(1)NeuAc(1),HexNAc(1)Hex(1)NeuAc(1)	C[+57]*3, N[+1], S[+656], T[+656]	1310.06	4	5237.21	5237.21	0	-0.5	632	Specific	486.48	486.48	3.95	5.83	100	1	controllerType=0 controllerNumber=1 scan=10419	65.9969
R.AGC[+57.021]LIGAEHVN[+0.984]NSYEC[+57.021]DIPIGAGIC[+57.021]ASYQTQT[+947.323]NSPR.R	HexNAc(1)Hex(1)NeuAc(2)	C[+57]*3, N[+1], T[+947]	1218.78	4	4872.08	4872.08	0	-0.1	632	Specific	847.15	847.15	7.6	12.02	100	1	controllerType=0 controllerNumber=1 scan=10468	66.3095

## Sheet: Table S3.8
Table S3.8 Identified trypsin digested intact O-glycopeptides expressed in insect cells by EThcD (Repetition 2)
Peptide < ProteinMetrics Confidential >	Glycans NHFAGNa	Modification Type(s)	Observed m/z	z	Observed (M+H)	Calc. mass (M+H)	Off-by-x error	Mass error (ppm)	Starting position	Cleavage	Score	Delta	Delta Mod	|Log Prob|	# of unique peptides	Protein DB number	Scan #	Scan Time
K.YNEN[+0.984]GTITDAVDC[+57.021]ALDPLS[+656.228]ET[+656.228]KC[+57.021]TLK.S	HexNAc(1)Hex(1)NeuAc(1),HexNAc(1)Hex(1)NeuAc(1)	C[+57]*2, N[+1], S[+656], T[+656]	1414.6	3	4241.8	4241.8	0	0	264	Specific	378.75	378.75	8.41	3.76	110	1	controllerType=0 controllerNumber=1 scan=11269	71.3785
K.YNEN[+0.984]GTITDAVDC[+57.021]ALDPLS[+947.323]ETKC[+57.021]TLK.S	HexNAc(1)Hex(1)NeuAc(2)	C[+57]*2, N[+1], S[+947]	1292.89	3	3876.67	3876.67	0	0.5	264	Specific	552.92	407.27	16.02	5.2	110	1	controllerType=0 controllerNumber=1 scan=11326	71.7435
R.VQPT[+947.323]ESIVR.F	HexNAc(1)Hex(1)NeuAc(2)	T[+947]	988.453	2	1975.9	1975.9	0	1.3	305	Specific	303.67	119.91	59.52	0.58	110	1	controllerType=0 controllerNumber=1 scan=3574	22.8545
R.VQPT[+947.323]ESIVR.F	HexNAc(1)Hex(1)NeuAc(2)	T[+947]	988.452	2	1975.9	1975.9	0	0.2	305	Specific	375.13	182.55	78.3	2.33	110	1	controllerType=0 controllerNumber=1 scan=3621	23.1556
R.VQPT[+365.132]ESIVR.F	HexNAc(1)Hex(1)	T[+365]	697.357	2	1393.71	1393.71	0	0.3	305	Specific	474.45	275.95	71.35	3.26	110	1	controllerType=0 controllerNumber=1 scan=2296	14.6643
R.AGC[+57.021]LIGAEHVNNS[+656.228]YEC[+57.021]DIPIGAGIC[+57.021]ASYQT[+365.132]QTNSPR.R	HexNAc(1)Hex(1)NeuAc(1),HexNAc(1)Hex(1)	C[+57]*3, S[+656], T[+365]	1237.29	4	4946.16	4945.13	1	3.9	632	Specific	329.18	329.18	1.01	1.92	110	1	controllerType=0 controllerNumber=1 scan=9062	57.45

## Sheet: Table S3.9
Table S3.9 Identified trypsin digested intact O-glycopeptides expressed in insect cells by EThcD (Repetition 3)
Peptide < ProteinMetrics Confidential >	Glycans NHFAGNa	Modification Type(s)	Observed m/z	z	Observed (M+H)	Calc. mass (M+H)	Off-by-x error	Mass error (ppm)	Starting position	Cleavage	Score	Delta	Delta Mod	|Log Prob|	# of unique peptides	Protein DB number	Scan #	Scan Time
R.FDNPVLPFNDGVYFAST[+365.132]EKSNIIR.G	HexNAc(1)Hex(1)	T[+365]	1036.84	3	3108.51	3108.5	0	0.2	64	Specific	384.72	384.72	8.61	5.36	93	1	controllerType=0 controllerNumber=1 scan=10814	68.6098
K.YNEN[+0.984]GTITDAVDC[+57.021]ALDPLS[+947.323]ETKC[+57.021]TLK.S	HexNAc(1)Hex(1)NeuAc(2)	C[+57]*2, N[+1], S[+947]	1292.89	3	3876.67	3876.67	0	0.1	264	Specific	557.86	386.97	18.22	5.99	93	1	controllerType=0 controllerNumber=1 scan=11320	71.8018
K.YNEN[+0.984]GTIT[+947.323]DAVDC[+57.021]ALDPLSETKC[+57.021]TLK.S	HexNAc(1)Hex(1)NeuAc(2)	C[+57]*2, N[+1], T[+947]	1292.89	3	3876.67	3876.67	0	0.5	264	Specific	620.21	464.18	11.7	7.14	93	1	controllerType=0 controllerNumber=1 scan=11322	71.8096
R.VQPT[+365.132]ESIVR.F	HexNAc(1)Hex(1)	T[+365]	697.356	2	1393.71	1393.71	0	-0.2	305	Specific	394.05	254.53	77.47	3.21	93	1	controllerType=0 controllerNumber=1 scan=2305	14.7182
R.VQPT[+947.323]ESIVR.F	HexNAc(1)Hex(1)NeuAc(2)	T[+947]	988.452	2	1975.9	1975.9	0	0.2	305	Specific	397.98	160.56	69.18	2.93	93	1	controllerType=0 controllerNumber=1 scan=3635	23.2608
R.AGC[+57.021]LIGAEHVN[+0.984]NSYEC[+57.021]DIPIGAGIC[+57.021]AS[+947.323]YQTQTNSPR.R	HexNAc(1)Hex(1)NeuAc(2)	C[+57]*3, N[+1], S[+947]	1219.02	4	4873.06	4872.08	1	-4.3	632	Specific	597.98	597.98	1.67	6.62	93	1	controllerType=0 controllerNumber=1 scan=10482	66.5162

## Sheet: Table S3.10
Table S3.10 Identified trypsin and Glu-C digested intact O-glycopeptides expressed in insect cells by EThcD (Repetition 1)
Peptide < ProteinMetrics Confidential >	Glycans NHFAGNa	Modification Type(s)	Observed m/z	z	Observed (M+H)	Calc. mass (M+H)	Off-by-x error	Mass error (ppm)	Starting position	Cleavage	Score	Delta	Delta Mod	|Log Prob|	# of unique peptides	Protein DB number	Scan #	Scan Time
R.VQPT[+203.079]ESIVR.F	HexNAc(1)	T[+203]	616.329	2	1231.65	1231.65	0	-1.7	305	Specific	353.1	226.67	76.03	1.63	145	1	controllerType=0 controllerNumber=1 scan=2614	16.5315
R.VQPT[+365.132]ESIVR.F	HexNAc(1)Hex(1)	T[+365]	697.356	2	1393.71	1393.71	0	-0.4	305	Specific	458.15	294.07	77.62	3.55	145	1	controllerType=0 controllerNumber=1 scan=2337	14.7652
R.DIADTT[+365.132]DAVRDPQTLE.I	HexNAc(1)Hex(1)	T[+365]	1062.99	2	2124.97	2124.97	0	-0.1	553	Specific	394.15	394.15	7.78	5.44	145	1	controllerType=0 controllerNumber=1 scan=5347	34.0327
R.DIADTT[+365.132]DAVRDPQTLE.I	HexNAc(1)Hex(1)	T[+365]	1062.99	2	2124.96	2124.97	0	-1.1	553	Specific	417.06	417.06	6.32	5.15	145	1	controllerType=0 controllerNumber=1 scan=5394	34.3317
R.DIADTT[+365.132]DAVR.D	HexNAc(1)Hex(1)	T[+365]	721.331	2	1441.65	1441.65	0	-0.2	553	Specific	478.47	223.46	15.4	3.96	145	1	controllerType=0 controllerNumber=1 scan=2332	14.7296
R.DIADTT[+203.079]DAVR.D	HexNAc(1)	T[+203]	640.304	2	1279.6	1279.6	0	-0.9	553	Specific	494.73	251.57	21.16	3.67	145	1	controllerType=0 controllerNumber=1 scan=2541	16.0597
R.DIADTT[+203.079]DAVRDPQTLE.I	HexNAc(1)	T[+203]	981.961	2	1962.91	1962.91	0	0.4	553	Specific	541.64	541.64	13.72	4.83	145	1	controllerType=0 controllerNumber=1 scan=5662	36.0549

[truncated: 2 more sheets: Table S3.11, Table S3.12]
